# Supplementary material for: The CNOT4 Subunit of the CCR4‐NOT Complex is Involved in mRNA Degradation, Efficient DNA Damage Repair, and XY Chromosome Crossover during Male Germ Cell Meiosis
Source: Adv Sci (Weinh). 2021 Mar 16;8(10):2003636. doi: 10.1002/advs.202003636 (PMC8132151; doi:10.1002/advs.202003636)
Supplement: Supplementary file 2 — Supplemental Table 1 [file ADVS-8-2003636-s003.xlsx]

## Sheet: LZ
tracking_id	WT-LZ	Cnot4-KO-LZ	KO/WT	Up/down
Rpph1	30.5665	138.306	4.52475	↑
Snora64	104.515	462.036	4.42078	↑
Depdc1b	2.65027	11.3731	4.2913	↑
Snora31	25.6004	109.04	4.25933	↑
Mir678	66.2785	277.282	4.18359	↑
Gm11944	1.1424	4.75903	4.16584	↑
Snord32a	113.509	465.755	4.10324	↑
4930471C04Rik	1.22897	4.93962	4.01931	↑
4930556J02Rik	1	3.94886	3.94886	↑
1700010I02Rik	1	3.78533	3.78533	↑
Btg3	1.00232	3.7258	3.71719	↑
1700029N11Rik	1	3.6319	3.6319	↑
S100a13	1.58413	5.62019	3.5478	↑
Snora21	30.1247	105.653	3.50718	↑
Klk1b8	4.16291	14.2287	3.41798	↑
4930562C15Rik	46.0353	157.237	3.41557	↑
1700015G11Rik	20.7472	70.5203	3.39903	↑
1700009J07Rik	2.71129	9.20506	3.39508	↑
1700128A07Rik	1.49501	5.02473	3.36099	↑
Gngt2	1.8623	6.17531	3.31596	↑
Snora30	277.216	917.218	3.30867	↑
Ppic	1.21566	4.01579	3.30339	↑
Wfdc2	2.33881	7.63305	3.26365	↑
Zfp119b	1.99202	6.41448	3.22009	↑
Ccl5	1.23785	3.92503	3.17084	↑
Gm12238	65.421	206.889	3.16242	↑
Gnrh1	3.33997	10.4159	3.11855	↑
Plk2	2.89167	8.92707	3.08717	↑
Vaultrc5	1.54791	4.76346	3.07734	↑
Dydc2	1.99145	6.12021	3.07324	↑
Rab38	1	3.05978	3.05978	↑
Pmaip1	3.31837	10.0999	3.04364	↑
Fam151b	1.38512	4.1883	3.02379	↑
Hist1h4f	1	2.99312	2.99312	↑
1110054M08Rik	1	2.97361	2.97361	↑
Klk1b26	1.44617	4.29449	2.96956	↑
Asphd2	1.71643	5.09262	2.96699	↑
Cd74	1.99229	5.89657	2.9597	↑
Cdkn1c	4.47712	13.2281	2.95461	↑
Fbxw4	1.17618	3.47003	2.95024	↑
Gm6268	18.452	53.8308	2.91733	↑
Rhebl1	5.17919	15.1027	2.91604	↑
Snora5c	41.803	121.832	2.91443	↑
Gm9	2.0316	5.90946	2.90877	↑
4930455F16Rik	1.74892	5.07505	2.90182	↑
Scarna3b	17.1053	49.3197	2.88331	↑
1700016H13Rik	7.04488	20.2362	2.87246	↑
Ghrh	1	2.86017	2.86017	↑
Defb15	2.14478	6.10237	2.84522	↑
D7Ertd715e	1.88884	5.30732	2.80983	↑
Rhox10	6.98867	19.5844	2.8023	↑
1700034E13Rik	13.2581	36.9629	2.78795	↑
Ephx4	1.71799	4.78189	2.78343	↑
Sat1	5.11426	14.2212	2.78071	↑
Lysmd2	1.81676	5.04383	2.77628	↑
4930425K10Rik	1	2.76932	2.76932	↑
Hist1h2af	1.38901	3.82484	2.75364	↑
2410141K09Rik	2.45994	6.74998	2.74396	↑
Prss55	2.11455	5.79676	2.74137	↑
Snora23	8.26644	22.6559	2.74071	↑
Csrp2	4.38797	12.0216	2.73968	↑
1700080N15Rik	3.89705	10.5553	2.70853	↑
Gm10052	11.8613	31.7991	2.68091	↑
6430548G04	7.3163	19.6047	2.6796	↑
1700003P14Rik	2.86789	7.66955	2.67428	↑
Cpa2	1	2.66659	2.66659	↑
H2-Eb1	2.03599	5.34344	2.62449	↑
Blnk	1.12327	2.9384	2.61594	↑
4921530L21Rik	3.08659	8.00657	2.59398	↑
Ocln	1.39396	3.60384	2.58532	↑
1700012A03Rik	9.44093	24.3522	2.57943	↑
Gstp2	3.08291	7.94686	2.57771	↑
Il18	4.03878	10.3943	2.57363	↑
Svs4	1	2.56937	2.56937	↑
Gm9846	2372.93	6078.06	2.56141	↑
Ccl25	5.37049	13.7527	2.56079	↑
Gm7616	17.8115	45.5688	2.5584	↑
1700100L14Rik	1.61566	4.1322	2.5576	↑
Ntrk3	1.99327	5.08188	2.54952	↑
Car2	2.48314	6.32118	2.54563	↑
Atxn7l1	1.29571	3.2502	2.50843	↑
Cypt7	1.78744	4.47361	2.50281	↑
Snora17	39.9639	100.012	2.50256	↑
Ktn1	3.65946	9.13199	2.49545	↑
1810014F10Rik	1.16496	2.90077	2.49003	↑
Mir669k	119.581	297.753	2.48997	↑
1700031M16Rik	8.17759	20.2255	2.47329	↑
Rab30	1.7857	4.40893	2.46903	↑
Purg	2.80563	6.90533	2.46124	↑
1700029H14Rik	6.89285	16.9528	2.45947	↑
4931407G18Rik	9.62426	23.511	2.44288	↑
Klk8	2.29173	5.57834	2.43412	↑
A230065H16Rik	1.99302	4.84164	2.4293	↑
1600025M17Rik	1.21449	2.93998	2.42075	↑
1700016C15Rik	2.81668	6.79955	2.41403	↑
1700001O22Rik	6.37421	15.3852	2.41366	↑
1700027I24Rik	1	2.40446	2.40446	↑
D17Ertd648e	2.06561	4.96115	2.40179	↑
Slc43a3	1.34992	3.23953	2.3998	↑
Lin28a	2.87947	6.86995	2.38584	↑
Plcz1	1.42191	3.37914	2.37648	↑
Fetub	1.53159	3.61272	2.3588	↑
Snord104	6509.05	15330.1	2.3552	↑
Fam3b	5.83127	13.7272	2.35407	↑
2700038G22Rik	9.63162	22.607	2.34717	↑
Nanos2	1	2.34179	2.34179	↑
Tex13a	1.34942	3.13849	2.32582	↑
Tmed6	1.45295	3.37868	2.3254	↑
Mpzl1	9.20245	21.3367	2.31859	↑
Orm3	1	2.31564	2.31564	↑
Hamp	1	2.31253	2.31253	↑
4930549C01Rik	2.64198	6.09386	2.30655	↑
B930059L03Rik	2.02434	4.66357	2.30375	↑
Cd209c	51.7458	119.195	2.30346	↑
Gm20571	3.1327	7.20101	2.29866	↑
2210408I21Rik	3.97958	9.14191	2.29721	↑
S100a2	1	2.29634	2.29634	↑
1700001C19Rik	6.91216	15.8579	2.29421	↑
Terc	1	2.29226	2.29226	↑
Apoc1	17.76	40.5054	2.2807	↑
1700092M07Rik	18.2716	41.5531	2.27419	↑
Obfc1	2.76935	6.28599	2.26984	↑
Gm13152	3.06568	6.9451	2.26544	↑
Nudt10	3.48146	7.87828	2.26292	↑
2810001G20Rik	15.5638	35.2032	2.26187	↑
Ttc24	1.48369	3.34116	2.25193	↑
Dnajc12	5.15542	11.6084	2.25169	↑
Spry2	3.78418	8.50086	2.24642	↑
Gm10416	2.92452	6.55818	2.24248	↑
Fsip1	3.21659	7.20878	2.24113	↑
Nppc	3.70915	8.30678	2.23954	↑
Fundc1	4.5324	10.1503	2.23949	↑
Peg3as	7.24592	16.1776	2.23265	↑
1700016P04Rik	31.3524	69.4432	2.21493	↑
Rcor1	2.97776	6.58646	2.21189	↑
Snhg5	43.2351	95.4964	2.20877	↑
Lrrc6	2.85166	6.29732	2.2083	↑
Hist1h3b	1	2.20523	2.20523	↑
Tcl1	3.07025	6.76861	2.20458	↑
Prima1	1.41981	3.1266	2.20213	↑
2310040G24Rik	1	2.20197	2.20197	↑
1700047L14Rik	1.75269	3.8585	2.20147	↑
Sdcbp2	1.06597	2.34586	2.20067	↑
Hpx	1.05766	2.30873	2.18287	↑
Gjb2	1.06688	2.32763	2.18171	↑
Coro1a	1.64889	3.59055	2.17756	↑
Gramd3	1.46489	3.17051	2.16433	↑
Ly6g6c	2.09275	4.52493	2.1622	↑
Lad1	1.81431	3.91914	2.16013	↑
Mir1893	343.524	740.872	2.15668	↑
9330020H09Rik	6.00627	12.9501	2.1561	↑
Ly6g6e	1	2.15551	2.15551	↑
2610016A17Rik	1.27248	2.74167	2.1546	↑
Nudt12	1.29973	2.79683	2.15185	↑
Steap1	18.3882	39.5568	2.1512	↑
4930529K09Rik	1	2.14799	2.14799	↑
4930563M20Rik	1	2.14769	2.14769	↑
Gm14139	1.40277	3.01096	2.14644	↑
Tspan8	2.15243	4.59354	2.13412	↑
Chac2	1.73873	3.70384	2.1302	↑
BC048507	3.29412	7.00031	2.12509	↑
Gabbr1	2.29406	4.86186	2.11933	↑
B3gnt2	1.29511	2.74317	2.1181	↑
Dgkk	1.2785	2.70586	2.11644	↑
4930563E22Rik	1.98648	4.20325	2.11593	↑
Hgsnat	5.10403	10.781	2.11225	↑
6330406I15Rik	12.1575	25.6185	2.10723	↑
Lcn2	1.23969	2.60695	2.10291	↑
Actn2	2.00342	4.20831	2.10057	↑
D3Ertd751e	5.27524	11.0688	2.09825	↑
Cylc1	2.62412	5.50503	2.09785	↑
Gm6760	12.053	25.2137	2.0919	↑
Anxa7	6.3848	13.3539	2.09152	↑
Gm7073	1	2.09004	2.09004	↑
1700119H24Rik	1	2.0887	2.0887	↑
Pwwp2b	2.49791	5.21172	2.08643	↑
Fkbp11	4.73386	9.8456	2.07983	↑
4933402C06Rik	1.18485	2.46293	2.07868	↑
B130034C11Rik	1.31654	2.73531	2.07765	↑
Tmco5b	1	2.07153	2.07153	↑
Snord35a	148.215	306.781	2.06983	↑
Nmi	2.53838	5.2524	2.06919	↑
1700003F17Rik	1.99419	4.12128	2.06664	↑
1190003J15Rik	1.48647	3.07154	2.06633	↑
Snn	1.86966	3.85789	2.06342	↑
1700080E11Rik	3.19668	6.59248	2.06229	↑
Zfp647	1.93646	3.98732	2.05907	↑
1700010D01Rik	6.33699	13.0479	2.059	↑
4930583H14Rik	1.67407	3.44369	2.05708	↑
Etohd2	1.35429	2.78458	2.05612	↑
Snora65	81.154	166.795	2.05529	↑
Afp	5.03671	10.3287	2.05069	↑
Crabp2	1.85169	3.7946	2.04926	↑
Dnase1	1.13747	2.33078	2.04909	↑
Shcbp1	11.4866	23.5283	2.04833	↑
Uhmk1	5.33823	10.9209	2.04578	↑
Zfp454	1.16799	2.38882	2.04524	↑
Apon	1.05203	2.14256	2.03659	↑
Set	36.5701	74.3851	2.03404	↑
Phf3	2.40036	4.88056	2.03326	↑
Ikbip	3.46487	7.03507	2.0304	↑
4930448C13Rik	1.85547	3.76338	2.02826	↑
Gm595	5.32372	10.7808	2.02505	↑
Fam3c	3.30446	6.67388	2.01966	↑
BC055111	1.25949	2.54343	2.01941	↑
Slc29a2	2.50549	5.05918	2.01924	↑
Snord100	340.646	685.516	2.0124	↑
1700054A03Rik	1	2.01084	2.01084	↑
Slc44a2	1.66862	3.35459	2.0104	↑
Phf11	1.46247	2.93892	2.00957	↑
Tmsb15l	4.16829	8.3445	2.0019	↑
Asb17	6.27008	12.5419	2.00028	↑
Il2	2.0026	1	0.49935	↓
Spata4	63.8552	31.87	0.499098	↓
B830017H08Rik	2.71152	1.35313	0.499029	↓
Pir	8.07976	4.03197	0.499021	↓
4933417A18Rik	5.90735	2.94615	0.498725	↓
Catsperb	2.04806	1.02095	0.498496	↓
A630066F11Rik	3.88163	1.93321	0.498042	↓
4930564B18Rik	2.00836	1	0.497919	↓
2810047C21Rik1	2.43792	1.21105	0.496755	↓
4930527F14Rik	2.57458	1.27765	0.496254	↓
Mgst1	3.07653	1.5238	0.495299	↓
Gdpd4	3.01419	1.49235	0.495106	↓
Csl	3.27628	1.62154	0.494934	↓
1700106J16Rik	2.02307	1	0.494298	↓
Ifi27l2a	7.57405	3.742	0.494055	↓
Dnajc5g	11.6682	5.76455	0.494042	↓
Gm12060	3.77013	1.86194	0.493867	↓
Hes1	16.2693	8.0242	0.493209	↓
Myl2	2.02895	1	0.492865	↓
Gatm	10.998	5.4205	0.492864	↓
4931417E11Rik	6.46863	3.18662	0.492626	↓
Usp50	3.30498	1.62781	0.492534	↓
Sh3bgr	2.16492	1.06587	0.492337	↓
Ak8	8.54669	4.20614	0.492137	↓
Sowahd	2.03263	1	0.491975	↓
Tmem205	20.2346	9.94173	0.491324	↓
Dio1	2.03666	1	0.491001	↓
Gm5458	6.12641	3.00745	0.490899	↓
Fcgrt	3.33921	1.63816	0.490584	↓
Map4k2	9.28952	4.55689	0.490541	↓
Lrrc52	2.03865	1	0.490522	↓
4930428D18Rik	2.22756	1.09252	0.490458	↓
4930572O13Rik	2.03995	1	0.490207	↓
4930471I20Rik	2.39475	1.17312	0.489871	↓
Tmem232	3.55353	1.7394	0.489486	↓
1700008P20Rik	11.0265	5.39524	0.489299	↓
Tmem144	2.44168	1.19459	0.489248	↓
Gchfr	4.39795	2.15168	0.489245	↓
Ddi2	2.49845	1.22079	0.488619	↓
Pdzd9	8.93017	4.3624	0.488502	↓
1700027D21Rik	5.62942	2.74577	0.487754	↓
Ttc9	2.60919	1.27153	0.487328	↓
2010003K11Rik	2.21152	1.0764	0.486725	↓
Aifm3	15.1381	7.36695	0.48665	↓
Dlx1	4.59937	2.2374	0.486457	↓
1700065I16Rik	3.46449	1.68291	0.485758	↓
Trp53i13	30.8891	15.0023	0.485683	↓
1700029J11Rik	24.1366	11.7187	0.485514	↓
Gm2011	2.64245	1.28196	0.48514	↓
A630095E13Rik	2.06366	1	0.484575	↓
Tmsb4x	90.0406	43.6245	0.484498	↓
Rbbp9	24.4135	11.824	0.484325	↓
4930404N11Rik	6.9894	3.38463	0.484253	↓
Ckmt2	2.06582	1	0.48407	↓
Hist1h3d	2.06603	1	0.48402	↓
Ovol2	8.07813	3.90422	0.483308	↓
4930429F24Rik	5.72651	2.76731	0.483245	↓
Lyzl4	3.80805	1.84018	0.483236	↓
Cnih2	6.83019	3.29481	0.48239	↓
Acsbg1	2.73825	1.31979	0.481984	↓
Adam5	10.6255	5.1143	0.481322	↓
Gm15706	16.9628	8.15339	0.480662	↓
Dcxr	3.24048	1.55559	0.480048	↓
Cabyr	13.6468	6.54312	0.479463	↓
Harbi1	8.17744	3.91995	0.479362	↓
Adora1	2.24885	1.07717	0.478989	↓
3110056O03Rik	7.46572	3.5737	0.478682	↓
Zswim2	2.45269	1.1739	0.478619	↓
D130017N08Rik	2.64419	1.26429	0.478137	↓
Arsb	3.09657	1.47669	0.476881	↓
Gpm6b	2.74223	1.30344	0.47532	↓
Anxa2	11.7099	5.56076	0.474878	↓
F13a1	2.10807	1	0.474366	↓
Izumo2	10.2973	4.88302	0.474203	↓
Dyrk3	5.0275	2.37692	0.472785	↓
Tnfrsf1a	2.19489	1.03771	0.472785	↓
1700010B08Rik	19.6331	9.2752	0.472427	↓
1700028J19Rik	22.3523	10.5551	0.472215	↓
Ripk3	10.4904	4.95312	0.472157	↓
Gm136	3.16717	1.49486	0.471984	↓
Cdkl4	2.17708	1.02698	0.471724	↓
Fndc5	3.92683	1.85038	0.471215	↓
Prss38	9.74766	4.59167	0.471053	↓
Rnf151	8.31237	3.9098	0.470359	↓
Manbal	13.0655	6.14405	0.47025	↓
Zfp273	2.22033	1.03929	0.468079	↓
Cyp2c44	2.34006	1.09452	0.467732	↓
Gsdmcl-ps	2.32266	1.08526	0.467248	↓
Dkkl1	56.4299	26.2267	0.464767	↓
Ube2e2	30.9956	14.3897	0.464251	↓
Zpbp2	10.8161	5.02092	0.464208	↓
4930473O22Rik	2.58196	1.19789	0.463944	↓
4930406D18Rik	6.44711	2.9904	0.463836	↓
Ccdc42	2.15622	1	0.463774	↓
Prlh	2.1593	1	0.463113	↓
Cntfr	4.59849	2.12764	0.462681	↓
Atp6ap1l	4.07093	1.88206	0.462316	↓
Emid1	3.4642	1.59972	0.461787	↓
1700110C19Rik	3.21166	1.48172	0.461357	↓
Rnf125	3.95964	1.82384	0.460607	↓
Hist1h2bm	12.446	5.72935	0.460335	↓
Cypt4	35.3419	16.2637	0.460182	↓
Ccdc89	3.98443	1.83216	0.459829	↓
Slmo1	7.3942	3.39893	0.459674	↓
1700023F06Rik	4.83293	2.22001	0.459351	↓
Ica1l	5.15846	2.36654	0.458769	↓
Olfr1134	2.18232	1	0.458228	↓
Odf4	10.0648	4.59103	0.456147	↓
Gmppa	8.83847	4.02029	0.454863	↓
Folr1	2.19873	1	0.454809	↓
Ppp3r2	10.3018	4.68343	0.454624	↓
Ldhc	201.755	91.6639	0.454333	↓
Adam2	6.79586	3.08687	0.454228	↓
Iqck	4.77962	2.16939	0.453883	↓
Plac1	2.20396	1	0.45373	↓
Hist1h2bj	3.12315	1.41517	0.453122	↓
Gsn	2.86521	1.29784	0.452966	↓
Ankrd53	2.20804	1	0.452891	↓
Klhdc1	5.43554	2.46113	0.452784	↓
Ppfibp2	4.37406	1.97644	0.451856	↓
Hdhd1a	4.08552	1.84548	0.451712	↓
Actg2	7.70545	3.47639	0.45116	↓
43534	9.22411	4.1593	0.450916	↓
Ckb	8.23534	3.71195	0.450734	↓
9030624G23Rik	12.5148	5.63437	0.450215	↓
Cda	5.75315	2.58633	0.44955	↓
Zdhhc25	3.23587	1.45349	0.44918	↓
Gm128	12.5549	5.63189	0.448582	↓
4933411G06Rik	3.13813	1.40724	0.448433	↓
Ldhal6b	17.8812	8.00407	0.447625	↓
Pltp	4.30145	1.9206	0.4465	↓
Brsk1	3.32727	1.48508	0.446337	↓
1700012P22Rik	5.36562	2.39126	0.445664	↓
Ccdc60	4.57833	2.03857	0.445265	↓
1700034K08Rik	2.24695	1	0.445047	↓
S100z	11.6102	5.16503	0.444872	↓
Ccdc83	4.76611	2.11902	0.444602	↓
Piwil1	9.93643	4.41642	0.444467	↓
Gm16445	2.25246	1	0.44396	↓
Prps1l1	6.71646	2.97557	0.443026	↓
1700061J05Rik	12.5752	5.57045	0.442973	↓
1700011A15Rik	6.9483	3.06863	0.441638	↓
Il31	2.57825	1.13726	0.441096	↓
1700046C09Rik	2.26828	1	0.440863	↓
Pigt	4.12951	1.81847	0.44036	↓
4930461G14Rik	2.27727	1	0.439122	↓
Olfr981	2.28032	1	0.438534	↓
Gm11213	9.25903	4.05911	0.438395	↓
Lrguk	3.13159	1.37215	0.438165	↓
Lrrc29	2.87465	1.25682	0.437208	↓
Susd3	7.66633	3.34488	0.436307	↓
4930568D16Rik	2.47949	1.08131	0.436101	↓
Gm11240	5.875	2.56156	0.43601	↓
Stox1	3.32986	1.4515	0.435903	↓
4921506M07Rik	3.26204	1.41902	0.435009	↓
1700025F24Rik	2.85532	1.2411	0.434661	↓
Wdr63	2.54557	1.1056	0.434323	↓
2010001M09Rik	2.78763	1.20962	0.433925	↓
1700031F05Rik	3.3494	1.44554	0.431581	↓
Art3	6.58089	2.8338	0.43061	↓
Pbp2	9.63607	4.1383	0.429459	↓
Slc22a14	4.8099	2.0637	0.429053	↓
Tm7sf2	7.00958	3.00226	0.428308	↓
1700039E15Rik	3.50794	1.50038	0.42771	↓
1700086L19Rik	17.1356	7.32531	0.427491	↓
2210404O07Rik	54.9898	23.5055	0.427452	↓
Kazald1	2.34241	1	0.426911	↓
Smagp	76.6681	32.6923	0.426413	↓
Dnase1l1	3.19109	1.36062	0.426382	↓
Espn	7.191	3.06313	0.425967	↓
Tcf19	14.4734	6.16117	0.425689	↓
Dusp23	2.94616	1.25055	0.424467	↓
Flt3l	5.92579	2.51323	0.424117	↓
Ifitm2	4.62774	1.96048	0.423638	↓
Slc25a1	40.3824	17.0542	0.422317	↓
Nradd	9.96248	4.18911	0.420489	↓
Gykl1	9.4624	3.97103	0.419664	↓
Spinlw1	10.2552	4.30364	0.419656	↓
Gm525	2.38835	1	0.4187	↓
Lrrc34	8.39461	3.51472	0.418687	↓
Akr1c13	2.58268	1.08091	0.418524	↓
4921530D09Rik	4.49243	1.87918	0.418299	↓
1700007K13Rik	6.14659	2.56755	0.417719	↓
4930428E23Rik	2.3944	1	0.417642	↓
4930579C15Rik	4.61702	1.92787	0.417557	↓
4933404G15Rik	2.54268	1.06032	0.417009	↓
4933406F09Rik	11.7381	4.88363	0.416048	↓
Mdh1b	6.33556	2.6346	0.415842	↓
Fam181a	3.39073	1.40721	0.415018	↓
Inha	5.19085	2.14852	0.413905	↓
Mir707	1051.81	433.926	0.412551	↓
1700112E06Rik	2.42423	1	0.412503	↓
2300005B03Rik	2.43097	1	0.411358	↓
1700013N18Rik	12.9551	5.32915	0.411355	↓
Gm7444	4.81631	1.98013	0.41113	↓
Ankrd7	9.01453	3.70458	0.410957	↓
Adh4	2.60121	1.06641	0.409966	↓
Timp2	3.66671	1.50262	0.4098	↓
4930448I06Rik	2.44125	1	0.409625	↓
Sox15	3.46674	1.41444	0.408003	↓
4930563F08Rik	5.50161	2.24463	0.407995	↓
4930558C23Rik	9.15434	3.73433	0.407929	↓
Ulk4	4.91502	2.00417	0.407763	↓
Sun5	2.64231	1.07737	0.407738	↓
Adck4	5.74721	2.34183	0.407472	↓
Mvd	26.1781	10.6651	0.407404	↓
Rab31	5.09629	2.06965	0.406109	↓
Ccin	3.18614	1.29258	0.405687	↓
1700017J07Rik	6.53733	2.64721	0.404937	↓
1700018F24Rik	3.52018	1.42305	0.404255	↓
Pabpc6	8.54557	3.45155	0.4039	↓
4933406I18Rik	2.9394	1.18639	0.403616	↓
Gm10345	5.61841	2.26264	0.402719	↓
Ifitm1	2.87932	1.15586	0.401433	↓
Speer1-ps1	4.14264	1.66248	0.401311	↓
4930455B14Rik	3.18919	1.27943	0.401179	↓
Ccdc28b	6.10649	2.44863	0.400988	↓
Gstm6	6.47475	2.59619	0.400971	↓
4930417O13Rik	2.49437	1	0.400903	↓
Dmrtc1b	3.62119	1.45048	0.400552	↓
Prdx2	71.1095	28.474	0.400425	↓
Slco6d1	2.69237	1.07611	0.399689	↓
4930527G23Rik	4.16699	1.66189	0.398822	↓
4930565A17	2.50794	1	0.398734	↓
Gm20324	3.14358	1.25256	0.39845	↓
Gm2762	7.72079	3.07382	0.398122	↓
BC061237	4.2484	1.69046	0.397905	↓
2410018L13Rik	17.4289	6.92488	0.397321	↓
1700061F12Rik	3.75219	1.49	0.397102	↓
Spata16	5.50547	2.18451	0.396789	↓
Spag8	3.89417	1.53984	0.395421	↓
Haghl	8.71495	3.44015	0.394741	↓
4930578N18Rik	4.5946	1.81279	0.394549	↓
9530002B09Rik	2.54013	1	0.39368	↓
Tepp	5.76458	2.25689	0.391509	↓
Hist1h2ag	6.85281	2.67677	0.390609	↓
1700034J05Rik	6.37176	2.4842	0.389877	↓
1700001J11Rik	4.24876	1.65565	0.389679	↓
Hnrnpa1	59.0453	22.9978	0.389495	↓
1700029F12Rik	27.4564	10.6856	0.389184	↓
BC051628	5.95785	2.31826	0.38911	↓
1700012B09Rik	28.611	11.1293	0.388988	↓
1700054K19Rik	2.57443	1	0.388435	↓
Derl3	16.4612	6.39214	0.388316	↓
Nnt	3.4312	1.33223	0.38827	↓
Mt3	15.1607	5.88473	0.388158	↓
1700021F07Rik	17.1573	6.6442	0.387253	↓
Prss39	7.43339	2.86975	0.386062	↓
Tspo	9.36969	3.59069	0.383224	↓
Speer2	5.24094	2.00802	0.383142	↓
Actl7b	9.64495	3.69179	0.38277	↓
Cmbl	3.31554	1.26372	0.38115	↓
Ccdc11	4.3769	1.66776	0.381037	↓
1700109G15Rik	2.63315	1	0.379773	↓
Wfdc6a	2.63673	1	0.379257	↓
Apoe	23.8325	8.96265	0.376068	↓
BC048502	12.2352	4.59361	0.37544	↓
43720	8.11849	3.04595	0.375186	↓
4930547C10Rik	3.2255	1.20968	0.375037	↓
Tbata	4.92205	1.84558	0.374962	↓
Ghrl	6.4795	2.42618	0.374439	↓
1700041C23Rik	19.2916	7.21023	0.373749	↓
Gm20604	2.68255	1.0022	0.373601	↓
Hyal5	3.52337	1.31203	0.37238	↓
Mtch1	18.0807	6.73189	0.372325	↓
43535	8.14518	3.0319	0.372232	↓
1700011L22Rik	10.7635	3.99663	0.371312	↓
C1qtnf5	2.70157	1	0.370155	↓
Rsph6a	4.04757	1.49784	0.370059	↓
1700003M02Rik	4.67311	1.72573	0.369289	↓
Tulp2	9.60373	3.54343	0.368964	↓
Tekt4	4.99364	1.84074	0.368616	↓
Gm20268	4.36883	1.60981	0.368477	↓
Vim	5.49697	2.02451	0.368295	↓
Nup62-il4i1	2.7159	1	0.368203	↓
Gk2	10.8648	3.9948	0.367684	↓
4930588N13Rik	3.43037	1.2588	0.366958	↓
Lrrc36	3.67683	1.34898	0.366888	↓
Wfdc1	3.43757	1.25859	0.366126	↓
1700007G11Rik	9.68656	3.54176	0.365636	↓
Gm7367	2.74244	1.00109	0.365036	↓
Gm4013	9.93264	3.61022	0.36347	↓
1700003C15Rik	4.5131	1.63982	0.363347	↓
2410003L11Rik	5.37924	1.94874	0.36227	↓
Pdzk1ip1	4.80528	1.7406	0.362226	↓
Kcne3	11.9435	4.31897	0.361616	↓
Mmd2	3.9648	1.4316	0.361077	↓
C1qa	4.10056	1.47368	0.359385	↓
Wdr69	3.74535	1.34218	0.358358	↓
4930458L03Rik	3.5601	1.27461	0.358026	↓
Izumo4	9.98107	3.56716	0.357393	↓
BC089491	7.13775	2.53152	0.354666	↓
Zdhhc11	3.01199	1.06707	0.354275	↓
Mir147	2.83168	1.00206	0.353874	↓
LOC100504703	4.68522	1.65683	0.353629	↓
3110070M22Rik	4.07576	1.43971	0.353237	↓
Gm3925	77.9998	27.383	0.351065	↓
1700006A11Rik	11.0214	3.86822	0.350972	↓
1700019N12Rik	38.014	13.3417	0.350969	↓
Nenf	11.1353	3.9031	0.350516	↓
1700017D01Rik	6.09811	2.13747	0.350513	↓
1700028P15Rik	3.18913	1.11285	0.348951	↓
Tmem190	12.0344	4.1906	0.34822	↓
Lyzl6	5.34669	1.85877	0.347649	↓
1700018L02Rik	3.50113	1.21163	0.34607	↓
Lyzl1	7.86581	2.71345	0.344967	↓
Ldlr	3.9041	1.3465	0.344894	↓
Ccdc65	4.7129	1.62338	0.344456	↓
1700026D11Rik	4.36395	1.5025	0.344299	↓
Snora70	173.488	59.4654	0.342764	↓
Gm5	4.78372	1.62774	0.340266	↓
Nme5	11.6314	3.94825	0.339448	↓
Rasl2-9-ps	7.78398	2.62938	0.337794	↓
Kcnip2	2.98757	1	0.334721	↓
Rln3	2.99348	1	0.33406	↓
1700020D05Rik	20.1275	6.71136	0.333443	↓
A930018P22Rik	4.51026	1.49416	0.331281	↓
Gm6567	3.64885	1.20503	0.330249	↓
4930544O15Rik	7.89841	2.59435	0.328465	↓
Acr	6.46813	2.12414	0.328401	↓
Spaca3	7.84375	2.57333	0.328074	↓
Gamt	12.4649	4.08666	0.327852	↓
1700011M02Rik	34.3479	11.2479	0.32747	↓
Odf3l1	5.01458	1.63179	0.325409	↓
4933402J10Rik	5.18595	1.68495	0.324908	↓
Ccdc19	4.94566	1.60503	0.324534	↓
1700047G03Rik	3.0822	1	0.324444	↓
1700001K23Rik	5.69247	1.84481	0.324079	↓
4933405O20Rik	4.64672	1.50454	0.323785	↓
1700036G14Rik	4.62683	1.49657	0.323455	↓
4933440M02Rik	4.45043	1.43899	0.323338	↓
Rn45s	9078.7	2930.97	0.32284	↓
Snord52	3184.72	1023.35	0.321329	↓
Tsga8	8.89486	2.85019	0.32043	↓
Rps27	5739.62	1838.19	0.320263	↓
1700120G07Rik	4.65081	1.48928	0.32022	↓
4930487D11Rik	3.13098	1	0.319389	↓
Aard	17.9363	5.71202	0.318462	↓
S100a1	11.0602	3.5141	0.317726	↓
Cst9	60.1548	19.0993	0.317503	↓
Aldh1a1	6.15522	1.94329	0.315713	↓
Ldhb	18.7247	5.89005	0.314561	↓
Spag6	6.16324	1.93625	0.314161	↓
1700051A21Rik	6.9692	2.1671	0.310953	↓
1700030C10Rik	9.43476	2.93	0.310554	↓
1700001J03Rik	18.1058	5.61473	0.310107	↓
Gzmn	3.94285	1.22181	0.30988	↓
Efcab9	17.0884	5.29005	0.309569	↓
Tmem202	4.73456	1.46528	0.309485	↓
1700003H04Rik	7.44679	2.30162	0.309076	↓
1700015E13Rik	18.5763	5.71379	0.307586	↓
4930544G11Rik	7.44181	2.28739	0.307371	↓
Smpx	7.6658	2.35358	0.307023	↓
Fam24a	25.3806	7.78634	0.306783	↓
1700011I03Rik	16.1416	4.937	0.305856	↓
1700025B11Rik	7.97061	2.43407	0.305381	↓
Fgf22	4.24531	1.29184	0.304299	↓
Acrv1	11.8571	3.60666	0.304177	↓
Dusp15	8.04687	2.43856	0.303045	↓
AU021092	3.31447	1	0.301708	↓
4930511M11Rik	9.91646	2.97361	0.299866	↓
Tmem184a	8.1497	2.442	0.299644	↓
Gsta2	3.33783	1	0.299596	↓
Pnmt	6.08928	1.82316	0.299405	↓
Ggnbp1	18.8808	5.64775	0.299126	↓
Aym1	5.72318	1.71089	0.29894	↓
Cmtm2a	45.0598	13.4656	0.298839	↓
1700094M24Rik	3.34889	1	0.298607	↓
Mesp1	11.7175	3.49554	0.298319	↓
Cmtm2b	30.6164	9.1309	0.298235	↓
Plac8l1	8.95692	2.66534	0.297574	↓
Myl9	11.551	3.43482	0.297361	↓
Ldha	25.3116	7.45509	0.294532	↓
Efhd1	10.2789	3.01417	0.29324	↓
Aqp8	5.19057	1.52028	0.292892	↓
Mgp	3.43195	1	0.29138	↓
Rsph9	15.273	4.42452	0.289696	↓
4930567K20Rik	8.12048	2.34625	0.28893	↓
Gm5142	16.9345	4.87378	0.287803	↓
Ankrd61	5.79476	1.66359	0.287085	↓
1700041M19Rik	3.51113	1	0.284808	↓
Eid3	19.2919	5.47877	0.283994	↓
Sparc	14.7366	4.17162	0.283079	↓
Defb36	28.5016	8.0523	0.282521	↓
4930430J02Rik	3.55006	1	0.281685	↓
Ftmt	5.67072	1.59298	0.280914	↓
Tekt3	6.41472	1.79821	0.280326	↓
Gstm7	8.99774	2.50804	0.278741	↓
Amhr2	9.04547	2.51603	0.278154	↓
1700011E24Rik	21.2458	5.89569	0.2775	↓
Gstm1	20.4723	5.63725	0.27536	↓
Wfdc10	36.0252	9.85678	0.273608	↓
1700067P10Rik	9.66113	2.64294	0.273564	↓
Pabpc2	7.12362	1.93745	0.271975	↓
Hsfy2	4.70272	1.27749	0.27165	↓
Hmga1	7.26285	1.96865	0.271057	↓
Dynlrb2	20.8849	5.6597	0.270996	↓
Gm5797	9.32075	2.52493	0.270894	↓
1700025F22Rik	11.1903	3.03031	0.270799	↓
Gm13308	11.1447	2.99909	0.269105	↓
Cldn11	8.33219	2.23706	0.268484	↓
1700018A04Rik	4.93618	1.30736	0.264853	↓
Tmem225	3.78053	1	0.264513	↓
Rhox8	15.0518	3.9341	0.26137	↓
1700042G15Rik	9.54139	2.49253	0.261233	↓
Tssk4	5.66442	1.47104	0.259699	↓
Tekt1	18.149	4.69681	0.258792	↓
1700028I16Rik	6.08742	1.56323	0.256796	↓
Ms4a7	3.89934	1	0.256454	↓
4930590L20Rik	7.43954	1.90347	0.255859	↓
4930451I11Rik	5.11867	1.30692	0.255324	↓
Mir669h	66.0203	16.5877	0.251251	↓
Catsper3	6.7222	1.68481	0.250634	↓
1700028P14Rik	10.9309	2.73929	0.250601	↓
Cbr2	4.40666	1.09006	0.247366	↓
Serpina5	5.48879	1.34311	0.2447	↓
Gm6548	5.83164	1.42167	0.243786	↓
1700027A23Rik	13.0596	3.09482	0.236977	↓
Tmem210	16.6238	3.90172	0.234708	↓
4930596M17Rik	4.26581	1	0.234422	↓
Gtf2a1l	13.0197	3.04836	0.234134	↓
1700018G05Rik	41.8157	9.64178	0.230578	↓
Hspb1	13.4291	3.06863	0.228507	↓
Dmrtc1a	11.7652	2.65714	0.225848	↓
1700028D13Rik	4.55678	1	0.219453	↓
Pf4	4.6349	1	0.215754	↓
Spaca4	13.9363	3.00415	0.215564	↓
Ppp1r32	7.54253	1.62503	0.215448	↓
4930415O20Rik	4.68142	1	0.21361	↓
1700001P01Rik	7.38619	1.57126	0.21273	↓
Fbp1	16.9581	3.54578	0.209091	↓
Gm12669	41.6374	8.6754	0.208356	↓
1700022P22Rik	27.1521	5.65559	0.208293	↓
Ptgds	14.0044	2.84173	0.202917	↓
1700109H08Rik	9.73727	1.93907	0.199139	↓↓
Scgb2b1-ps	21.8723	4.34259	0.198543	↓↓
1700023F02Rik	11.1436	2.17189	0.194901	↓↓
1700007K09Rik	13.639	2.64018	0.193576	↓↓
Tsx	25.0587	4.7279	0.188673	↓↓
Spink2	79.0951	14.8626	0.187908	↓↓
Gstm2	30.9005	5.75498	0.186242	↓↓
Etd	35.7981	6.45231	0.180242	↓↓
Gm17359	7.2438	1.27357	0.175815	↓↓
Pom121l12	8.11761	1.38112	0.170138	↓↓
Tomm20l	10.0838	1.61207	0.159868	↓↓
Glipr1l1	9.93377	1.53163	0.154184	↓↓
Lyz2	9.5713	1.39005	0.145231	↓↓
1190002H23Rik	7.04275	1	0.14199	↓↓
Prnd	7.16747	1	0.139519	↓↓
Serpina3a	7.35829	1	0.135901	↓↓
Akr1b3	7.70604	1.00105	0.129904	↓↓
Clu	52.6448	6.72209	0.127688	↓↓
4930404H21Rik	14.3692	1.80541	0.125644	↓↓
Ccl8	8.09375	1	0.123552	↓↓
Mir680-2	956.644	107.273	0.112135	↓↓
Gm9112	38.8945	4.17373	0.107309	↓↓
Cst12	90.4295	9.43718	0.10436	↓↓
Defb19	274.986	25.1467	0.0914469	↓↓
Gm11428	11.2724	1	0.0887119	↓↓
Defb45	34.4333	2.35499	0.0683928	↓↓
Snord7	69.2712	1.00102	0.0144507	↓↓
Mir1892	80.319	1.11318	0.0138595	↓↓
Mir192	140.25	1	0.0071301	↓↓
Mir5133	149.585	1	0.00668514	↓↓
Snord96a	149.585	1	0.00668514	↓↓
Mir883a	170.254	1	0.00587359	↓↓
Mir568	198.888	1	0.00502796	↓↓

## Sheet: PD
tracking_id	WT-PD	Cnot4-KO-PD	KO/WT	Up/down
Insl3	5.90043	21608.5	3662.19	↑↑
Ptgds	2.36629	1920.79	811.731	↑↑
Fabp3	3.69047	2033.51	551.017	↑↑
Gstm1	5.62769	1259.11	223.735	↑↑
Gstm2	4.47883	661.914	147.787	↑↑
Rps4x	2.3965	288.988	120.588	↑↑
Apoc1	3.59511	292.836	81.454	↑↑
Rbbp7	2.64503	180.124	68.099	↑↑
Rpl39	9.02126	606.398	67.2188	↑↑
Cd81	2.33912	138.79	59.3343	↑↑
Mgst1	2.42863	136.798	56.3272	↑↑
S100a11	2.95505	156.6	52.994	↑↑
Sparc	4.47163	228.786	51.1639	↑↑
Gpx1	2.39484	121.227	50.6201	↑↑
Rpl36a	12.9361	628.304	48.5698	↑↑
Dmrt1	2.03153	96.7437	47.6211	↑↑
Igfbp7	4.32965	200.392	46.2836	↑↑
Cox7b	2.17748	98.2233	45.1087	↑↑
Txn1	2.24647	100.963	44.943	↑↑
Slc25a4	2.17437	97.2834	44.741	↑↑
Rpl10	16.4819	737.14	44.7242	↑↑
Tmsb4x	15.0967	672.605	44.5531	↑↑
Ftl1	19.5301	860.348	44.0524	↑↑
B2m	12.1207	529.831	43.7129	↑↑
Psme2	4.10771	179.313	43.6528	↑↑
Psme1	3.12456	135.471	43.3568	↑↑
Tnp2	29.8174	1286.78	43.1553	↑↑
Pgrmc1	4.66136	183.517	39.3698	↑↑
Prm1	75.7805	2950.33	38.9326	↑↑
Mageb4	2.17468	84.0131	38.6324	↑↑
Pin4	6.19421	234.618	37.877	↑↑
Wbp5	2.72933	103.158	37.7961	↑↑
Tppp2	2.38331	86.5803	36.3278	↑↑
Ifitm3	3.1136	107.413	34.498	↑↑
Cpe	2.3662	79.7393	33.6993	↑↑
Tsc22d3	2.65845	87.4489	32.8947	↑↑
1110008P14Rik	6.69692	219.611	32.7928	↑↑
Uchl1	7.21985	232.682	32.2281	↑↑
Gsr	2.56854	80.0286	31.1572	↑↑
Ppp1ca	2.31578	68.0201	29.3724	↑↑
Vamp8	2.20933	64.3219	29.1138	↑↑
Etfb	3.49586	101.527	29.0421	↑↑
Rbm38	2.41964	69.9768	28.9203	↑↑
Ppp1r14a	2.4349	70.3535	28.8938	↑↑
Rbm3	5.66811	160.497	28.3158	↑↑
Crip1	2.44817	67.8838	27.7284	↑↑
Lamp2	2.01925	55.1862	27.33	↑↑
Maged1	2.24305	60.9324	27.165	↑↑
Bcap31	3.55519	95.4966	26.8612	↑↑
Slc25a5	4.40348	116.699	26.5015	↑↑
Crabp1	5.15046	135.793	26.3652	↑↑
Odf1	13.8894	365.142	26.2893	↑↑
Mif	14.7413	381.137	25.855	↑↑
Cnpy2	2.1543	55.6289	25.8223	↑↑
Acaa2	2.99132	75.2267	25.1483	↑↑
Cd9	2.78097	69.6726	25.0533	↑↑
Cenpa	2.86365	70.3921	24.5813	↑↑
Cd52	2.56927	62.3103	24.2521	↑↑
Acot13	2.94697	71.1853	24.1554	↑↑
Psap	2.48928	59.4294	23.8741	↑↑
Gnas	5.60551	133.529	23.821	↑↑
1700016H13Rik	4.01814	94.8047	23.5942	↑↑
Arhgdib	2.1783	50.5685	23.2147	↑↑
Prdx4	7.23807	166.951	23.0657	↑↑
Nmt2	4.57601	105.495	23.0539	↑↑
Ngfrap1	2.19349	49.3181	22.4838	↑↑
Tmem50a	3.7617	83.4196	22.176	↑↑
Hspe1	21.5908	478.505	22.1624	↑↑
Prm2	78.3404	1734.33	22.1384	↑↑
Taldo1	2.86027	63.2338	22.1076	↑↑
Adh5	3.11841	68.833	22.0731	↑↑
Pcolce	4.2512	93.161	21.914	↑↑
Ptma	40.775	885.901	21.7266	↑↑
Bax	3.2932	71.4812	21.7057	↑↑
Rbp4	2.29155	49.1592	21.4524	↑↑
1700034E13Rik	5.72647	122.145	21.3299	↑↑
Nop56	3.428	73.0883	21.321	↑↑
Gng13	2.67552	56.7885	21.2252	↑↑
Tagln	2.35811	49.6844	21.0696	↑↑
Hprt	2.22942	46.8866	21.0309	↑↑
Gsn	5.68828	118.875	20.8982	↑↑
Taf7l	5.33718	110.837	20.767	↑↑
Pkm2	3.26401	67.4195	20.6554	↑↑
Stra8	7.47016	149.959	20.0744	↑↑
1700011F03Rik	2.16722	43.3116	19.9849	↑↑
Eif1ax	5.71174	112.249	19.6523	↑↑
Bex4	3.43541	66.7219	19.4218	↑↑
0610010K14Rik	6.5041	125.179	19.2462	↑↑
Arpc1b	3.35136	63.8576	19.0542	↑↑
4930571K23Rik	4.55112	85.8487	18.8632	↑↑
Malat1	37.6392	706.428	18.7684	↑↑
Tex15	2.2154	41.3608	18.6697	↑↑
Lyz2	2.2377	41.7675	18.6654	↑↑
2610019E17Rik	7.14756	131.738	18.4312	↑↑
Hmgb3	4.07002	74.9315	18.4106	↑↑
Tnp1	53.3086	976.543	18.3187	↑↑
Snx12	2.19733	40.2406	18.3134	↑↑
Slc39a1	2.6445	48.4253	18.3117	↑↑
Znrf4	3.04605	55.3905	18.1844	↑↑
Klf4	2.487	44.522	17.9019	↑↑
Uxt	2.30547	40.6612	17.6368	↑↑
Vim	3.30296	58.0461	17.574	↑↑
Wbscr25	3.25711	57.1629	17.5502	↑↑
Dek	5.25594	92.0295	17.5096	↑↑
Ggh	2.56827	44.9637	17.5074	↑↑
Bex1	2.06319	36.1148	17.5044	↑↑
Cstb	6.89469	120.662	17.5007	↑↑
Nedd4	2.55228	44.2295	17.3294	↑↑
Eci1	3.51276	60.8726	17.329	↑↑
Morf4l2	3.76998	65.1527	17.282	↑↑
Lars2	630.32	10827.3	17.1775	↑↑
Reep6	6.09972	104.213	17.0849	↑↑
Sod1	81.3167	1361.39	16.7418	↑↑
St6galnac2	6.64409	110.325	16.605	↑↑
Cdk2ap2	2.32737	38.4242	16.5097	↑↑
Serpina5	2.61762	43.0846	16.4595	↑↑
H2afb1	7.57776	124.637	16.4477	↑↑
Ncl	5.99647	98.3726	16.4051	↑↑
1700108M19Rik	3.64456	59.6444	16.3653	↑↑
Tmem14c	3.9797	64.6712	16.2503	↑↑
Hspd1	3.31528	53.8439	16.2411	↑↑
Insig1	2.05596	33.324	16.2085	↑↑
Hsd17b10	2.49329	40.2954	16.1615	↑↑
Prss37	2.38824	38.5749	16.152	↑↑
Timp2	3.47108	56.0175	16.1383	↑↑
Ctps	2.21951	35.61	16.0441	↑↑
1700031M16Rik	4.78405	76.2919	15.9471	↑↑
1700052I22Rik	11.8323	185.336	15.6636	↑↑
Smcp	59.2248	921.681	15.5624	↑↑
Klk1b8	3.36797	52.3565	15.5454	↑↑
Pdk3	2.56758	39.5144	15.3897	↑↑
Rnh1	3.1059	47.5985	15.3252	↑↑
Tagln2	2.49372	37.9003	15.1983	↑↑
3110003A17Rik	2.16336	32.863	15.1907	↑↑
Cox8a	34.7119	520.857	15.0051	↑↑
2410002F23Rik	2.38552	35.6525	14.9454	↑↑
Akap1	2.16737	32.0584	14.7914	↑↑
l7Rn6	2.67381	39.2031	14.6619	↑↑
Unc119	2.52488	36.9737	14.6437	↑↑
Atp6v1e2	3.48964	51.0205	14.6206	↑↑
Tuba8	2.05079	29.9339	14.5963	↑↑
Eif4ebp1	3.71752	54.0249	14.5325	↑↑
D10Wsu102e	2.02933	29.2492	14.4132	↑↑
4930557A04Rik	3.03417	43.6044	14.3711	↑↑
1700125D06Rik	13.2606	189.989	14.3273	↑↑
Pigx	4.00765	57.132	14.2557	↑↑
Nit2	2.301	32.79	14.2503	↑↑
Cst8	7.34717	102.881	14.0028	↑↑
Cd302	2.55963	35.8193	13.9939	↑↑
Lrrc8b	2.29007	31.3166	13.675	↑↑
Ptprf	2.37101	32.3046	13.6248	↑↑
Hsd17b12	2.3632	32.0945	13.5809	↑↑
Fam187b	2.84862	38.6257	13.5594	↑↑
Nptn	2.6284	35.6103	13.5483	↑↑
Ypel3	4.75879	64.3339	13.519	↑↑
Spag4	2.89788	39.0026	13.459	↑↑
Nudt19	2.0925	28.062	13.4108	↑↑
AA465934	2.03523	27.2731	13.4005	↑↑
Rpph1	3.86448	51.7648	13.395	↑↑
Polr2h	5.42662	72.6417	13.3862	↑↑
Fam166a	2.654	35.2319	13.275	↑↑
4931407G18Rik	5.65214	74.7752	13.2295	↑↑
Taf9b	2.56948	33.9537	13.2142	↑↑
Cetn2	3.15022	41.6085	13.2081	↑↑
Defb19	93.553	1235.65	13.208	↑↑
Ldhb	3.70043	48.8574	13.2032	↑↑
Spert	3.86529	51.011	13.1972	↑↑
Gapdh	9.21603	121.051	13.1348	↑↑
Tex13	2.22706	29.1712	13.0985	↑↑
Gm6760	5.99793	77.2589	12.8809	↑↑
9130401M01Rik	3.76516	48.2912	12.8258	↑↑
Rasd2	2.03533	25.9479	12.7487	↑↑
1700007P06Rik	3.65312	46.187	12.6432	↑↑
4921530L21Rik	2.23221	28.1975	12.6321	↑↑
1700013G24Rik	5.79376	72.7809	12.5619	↑↑
Atp5g2	27.2148	341.012	12.5304	↑↑
Calu	2.94734	36.8915	12.5169	↑↑
Cst13	4.55471	56.5857	12.4236	↑↑
Raly	3.11944	38.6038	12.3752	↑↑
Rnf130	3.3552	41.4257	12.3467	↑↑
Phax	2.63442	32.415	12.3044	↑↑
App	2.16185	26.5781	12.2941	↑↑
Irgc1	3.23511	39.4493	12.1941	↑↑
Ube1y1	2.1181	25.769	12.1661	↑↑
1700009N14Rik	3.99365	48.5163	12.1484	↑↑
Acsl1	2.3363	28.3727	12.1443	↑↑
Gsta4	4.11157	49.8773	12.131	↑↑
Stx7	2.53276	30.6333	12.0948	↑↑
Clu	16.285	196.828	12.0865	↑↑
1500009L16Rik	3.84379	46.4347	12.0804	↑↑
Trp53inp2	2.00639	24.105	12.0141	↑↑
Dstn	9.99171	119.344	11.9443	↑↑
Gm5800	4.98876	59.421	11.911	↑↑
Pld3	4.35164	51.8164	11.9073	↑↑
Csnk2a1	2.31971	27.6011	11.8985	↑↑
Plac8	2.19212	25.9683	11.8462	↑↑
Vkorc1	8.33158	98.6223	11.8372	↑↑
1810027O10Rik	7.20089	85.085	11.8159	↑↑
Glud1	2.50903	29.5987	11.7969	↑↑
H2-Ab1	5.38862	63.106	11.711	↑↑
Calr3	2.10662	24.6391	11.696	↑↑
Esd	5.81174	67.4286	11.6021	↑↑
Gm5941	6.63323	76.809	11.5794	↑↑
1700016P04Rik	19.7679	228.618	11.5651	↑↑
Bri3	8.66227	99.9753	11.5415	↑↑
Lelp1	7.51699	86.4153	11.496	↑↑
Prm3	47.7942	549.209	11.4911	↑↑
Cypt4	29.0324	333.021	11.4707	↑↑
Cycs	5.643	64.6823	11.4624	↑↑
1700042G07Rik	9.72952	111.504	11.4604	↑↑
4921510H08Rik	3.60839	41.3203	11.4512	↑↑
Grcc10	17.1576	194.675	11.3463	↑↑
Cnih	2.83292	31.8591	11.246	↑↑
Carhsp1	2.72968	30.6532	11.2296	↑↑
Gm614	2.08016	23.2752	11.1891	↑↑
Asah1	2.03153	22.697	11.1724	↑↑
2810408A11Rik	2.35661	26.3278	11.1719	↑↑
Actrt2	4.03707	45.0374	11.156	↑↑
Gm10052	2.29923	25.5665	11.1196	↑↑
1700110M21Rik	2.83956	31.4351	11.0704	↑↑
Rbms1	2.63851	29.1754	11.0575	↑↑
Cypt12	39.46	435.981	11.0487	↑↑
Iqcf1	6.03369	66.6473	11.0459	↑↑
Cypt2-ps	5.5393	61.0459	11.0205	↑↑
1700029G01Rik	3.49295	38.3749	10.9864	↑↑
Suclg2	2.80908	30.7837	10.9586	↑↑
Tmsb15a	10.4832	113.678	10.8439	↑↑
Arpc5	3.42513	37.0574	10.8193	↑↑
Tsc22d4	3.16305	34.2021	10.813	↑↑
Eif4g1	2.87524	30.9582	10.7672	↑↑
Mfsd5	4.12717	44.2548	10.7228	↑↑
Nudcd2	2.76086	29.5044	10.6867	↑↑
Vbp1	2.25956	24.1338	10.6808	↑↑
F11r	2.2359	23.8154	10.6514	↑↑
BB014433	2.5078	26.6284	10.6182	↑↑
Ccdc70	6.38229	67.7033	10.608	↑↑
Spem1	4.26245	45.1059	10.5822	↑↑
1700015G11Rik	13.7396	144.674	10.5297	↑↑
AI507597	5.97661	62.8519	10.5163	↑↑
Rad21	6.41526	67.3511	10.4986	↑↑
Hmgb4	33.992	355.751	10.4657	↑↑
Dnmt3b	2.14287	22.3878	10.4476	↑↑
4933411K16Rik	5.01803	52.3141	10.4252	↑↑
1700012A03Rik	6.1146	63.7316	10.4229	↑↑
Morn3	2.94699	30.5382	10.3625	↑↑
Fam71e1	7.00169	72.4946	10.3539	↑↑
1700024P04Rik	22.563	233.065	10.3295	↑↑
Stoml2	3.35661	34.6083	10.3105	↑↑
Tepp	2.59721	26.7316	10.2924	↑↑
Tex19.1	5.73814	58.991	10.2805	↑↑
Cebpd	2.02701	20.6716	10.1981	↑↑
4930470H14Rik	19.5545	197.9	10.1204	↑↑
Epb4.1l2	4.16658	42.16	10.1186	↑↑
Ssbp3	4.30445	43.5379	10.1146	↑↑
Cylc1	2.53386	25.6047	10.105	↑↑
Wdr1	3.4567	34.9258	10.1038	↑↑
Map2k1	2.45089	24.7217	10.0868	↑↑
Kif2b	4.91782	49.5751	10.0807	↑↑
Ppp2r1a	4.88738	48.9854	10.0228	↑↑
Tmem29	3.14979	31.5171	10.0061	↑↑
Mybbp1a	2.58888	25.8741	9.99432	↑↑
1700095B10Rik	3.76679	37.6196	9.98718	↑↑
Cst3	65.7577	654.038	9.94618	↑↑
1700029H14Rik	5.23714	52.0648	9.94146	↑↑
Mdh2	13.0789	129.684	9.91551	↑↑
Kctd20	2.65598	26.3025	9.90312	↑↑
Txndc2	4.23394	41.8645	9.88783	↑↑
Thap11	3.35471	33.0738	9.85891	↑↑
Crip2	4.2295	41.4003	9.78846	↑↑
Akap3	2.23314	21.7644	9.7461	↑↑
Tmem123	3.06806	29.8525	9.73009	↑↑
Gm561	4.68007	45.4673	9.71509	↑↑
Oaz3	54.4927	528.234	9.69367	↑↑
1700092M07Rik	16.975	164.003	9.66144	↑↑
Tssk3	5.09865	48.8174	9.57457	↑↑
Rock2	2.09676	20.0496	9.56218	↑↑
Speer4e	7.23368	69.1106	9.554	↑↑
Bcl2l14	3.9676	37.8427	9.53793	↑↑
Mir3968	65.3495	623.043	9.53401	↑↑
Rnu11	46.8375	444.094	9.48159	↑↑
1700003F12Rik	13.8614	131.4	9.47956	↑↑
Ms4a5	10.4985	99.1944	9.44847	↑↑
4930579G22Rik	12.6198	119.119	9.43906	↑↑
Hmgn1	33.86	319.214	9.42747	↑↑
Ace	2.32291	21.8758	9.41741	↑↑
Qsox1	2.99611	28.1385	9.39168	↑↑
Akap4	4.5427	42.4818	9.35166	↑↑
Ccdc107	5.80761	54.2894	9.34798	↑↑
4933402J07Rik	4.86724	45.306	9.30836	↑↑
Dynll2	9.38659	87.1507	9.2846	↑↑
Marcksl1	14.9391	138.315	9.25859	↑↑
Tspan8	2.19697	20.3352	9.25602	↑↑
P4hb	15.1231	139.952	9.25419	↑↑
Iqcf6	2.30336	21.2986	9.24675	↑↑
Vmn2r-ps129	13.2442	122.414	9.24284	↑↑
Alad	8.37006	77.0262	9.20259	↑↑
2810428I15Rik	7.73272	71.0891	9.19329	↑↑
Fbxw11	2.93821	26.9726	9.17994	↑↑
Errfi1	3.75135	34.3797	9.16462	↑↑
Cypt15	2.86789	26.2786	9.16304	↑↑
1700061J05Rik	14.4926	132.554	9.14632	↑↑
Hsf2	3.71567	33.9705	9.1425	↑↑
Ccdc28b	2.84443	25.9612	9.12703	↑↑
Fh1	3.95732	36.0724	9.11536	↑↑
Lrrc57	2.99747	27.3183	9.11379	↑↑
Aif1	14.1117	128.591	9.11237	↑↑
Baz1b	2.60076	23.6952	9.11088	↑↑
Tsks	2.44734	22.0858	9.02441	↑↑
Dgcr2	4.12686	37.2315	9.02175	↑↑
Apoo	3.61405	32.3124	8.94077	↑↑
Actb	79.5993	710.99	8.93211	↑↑
Smc3	5.06424	45.168	8.91901	↑↑
Ttll10	2.05984	18.3447	8.90589	↑↑
Psmb10	2.98079	26.5301	8.90036	↑↑
Catsper4	3.15791	28.0854	8.89367	↑↑
Ube2a	2.28997	20.354	8.88833	↑↑
Mdh1	5.14655	45.6087	8.86199	↑↑
Pgd	3.32292	29.4427	8.86049	↑↑
Fbl	13.2834	117.562	8.85029	↑↑
1700023L04Rik	15.3429	135.665	8.8422	↑↑
Hnrnpa1	4.84882	42.7298	8.81241	↑↑
1700110C19Rik	2.35875	20.7018	8.7766	↑↑
Gadd45b	3.651	31.965	8.75514	↑↑
Trim17	2.19214	19.1823	8.75049	↑↑
Mcm5	2.0207	17.6795	8.7492	↑↑
Esco2	4.00342	35.012	8.74552	↑↑
Leprel2	4.28005	37.4044	8.73924	↑↑
Add1	2.92719	25.4132	8.68177	↑↑
Gapdhs	7.32381	63.4884	8.66877	↑↑
Hp1bp3	4.70986	40.7914	8.66085	↑↑
Hnrnph2	5.12748	44.3987	8.65897	↑↑
Gltp	2.66985	22.926	8.587	↑↑
4930405D11Rik	3.63606	31.1535	8.56793	↑↑
Dynlrb1	22.1733	189.598	8.55073	↑↑
Hist1h4c	3.11845	26.5978	8.52917	↑↑
Ndufa4	57.6149	491.185	8.52531	↑↑
Clic1	5.42202	46.1209	8.50622	↑↑
Lasp1	2.05355	17.4471	8.49607	↑↑
Cylc2	4.54174	38.522	8.48177	↑↑
Aldoart2	4.16583	35.3249	8.47968	↑↑
Oat	4.00634	33.936	8.47057	↑↑
Iqcf3	8.79487	74.2914	8.44713	↑↑
Ctnna1	2.0136	17.0036	8.44438	↑↑
Nucb2	5.75569	48.5942	8.44281	↑↑
Slc39a7	6.48337	54.6955	8.43628	↑↑
Gtsf1l	12.1059	101.926	8.41953	↑↑
Dpysl3	3.23818	27.2585	8.41785	↑↑
1700017J07Rik	6.25235	52.4777	8.39328	↑↑
1700008A04Rik	5.66883	47.5422	8.3866	↑↑
1700010M22Rik	19.2618	161.262	8.37211	↑↑
2010305A19Rik	2.14147	17.8341	8.32797	↑↑
Phgdh	2.05555	17.0991	8.3185	↑↑
Csnk1g2	5.96629	49.4672	8.29112	↑↑
Tpm3	7.30689	60.5804	8.29086	↑↑
Tipin	9.15438	75.8841	8.28938	↑↑
1700007B14Rik	2.19887	18.1579	8.25783	↑↑
Arpc3	4.82519	39.7375	8.23543	↑↑
Ilk	5.84991	48.1264	8.22686	↑↑
Hspa8	54.8379	451.105	8.22615	↑↑
Fam71d	3.36134	27.5361	8.192	↑↑
Gm20594	2066.06	16919.5	8.18926	↑↑
Pdzk1	2.89465	23.7002	8.18759	↑↑
Ivd	2.95197	24.1297	8.1741	↑↑
Ccdc101	6.97507	56.9907	8.17063	↑↑
Lphn1	2.11666	17.2862	8.16673	↑↑
1700019M22Rik	30.6193	249.994	8.16459	↑↑
Spin1	4.16517	33.7829	8.11081	↑↑
Tmem11	6.52286	52.5813	8.06108	↑↑
Akr1b8	3.66606	29.5208	8.05246	↑↑
Glg1	2.53594	20.3841	8.03808	↑↑
1700022A21Rik	2.32017	18.6232	8.02665	↑↑
Ifi27l1	10.5077	84.1701	8.01029	↑↑
Wasf2	2.0873	16.7171	8.00896	↑↑
Mfsd1	2.09949	16.8063	8.00494	↑↑
Slc16a1	2.08361	16.6675	7.99934	↑↑
Banf2	11.685	93.4081	7.99385	↑↑
Timm17b	3.449	27.567	7.99275	↑↑
Crebbp	3.36126	26.8015	7.97365	↑↑
Pcbd2	4.77292	38.0241	7.96663	↑↑
Dnajb8	2.49435	19.7789	7.92948	↑↑
Rg9mtd1	2.92892	23.2143	7.92589	↑↑
Tmsb15b1	7.12884	56.4893	7.92405	↑↑
Gpx8	2.30019	18.2235	7.92261	↑↑
Spaca4	10.505	83.1699	7.9172	↑↑
Lgmn	2.61561	20.6916	7.91081	↑↑
Gpi1	7.90044	62.4304	7.90214	↑↑
Actn4	2.78872	22.0111	7.8929	↑↑
Fdxr	4.31735	33.9773	7.86994	↑↑
Gm15104	3.79254	29.7941	7.85598	↑↑
H1fnt	4.03199	31.6567	7.85138	↑↑
Dlgap4	2.39548	18.722	7.81555	↑↑
BC048671	3.82223	29.863	7.81298	↑↑
Hrsp12	4.26675	33.2962	7.80364	↑↑
2900060B14Rik	6.96968	54.3787	7.80218	↑↑
Dnajb7	5.65881	44.1105	7.79501	↑↑
Ctsf	3.71575	28.9596	7.79374	↑↑
Fmr1nb	3.55167	27.6796	7.7934	↑↑
BC089491	4.01679	31.2838	7.78826	↑↑
4930550L24Rik	2.97227	23.1045	7.77335	↑↑
Lgals1	16.1552	125.303	7.7562	↑↑
Gm11981	2.78507	21.5424	7.73496	↑↑
Proca1	3.33001	25.689	7.71439	↑↑
Actl7a	5.33133	41.1248	7.7138	↑↑
1700034O15Rik	22.6261	174.506	7.7126	↑↑
Prr22	3.1496	24.2531	7.70037	↑↑
Ubl4b	5.20383	40.0243	7.69132	↑↑
Izumo1	2.36509	18.1546	7.67607	↑↑
1700020L24Rik	4.06577	31.1556	7.6629	↑↑
Tnrc6a	2.51685	19.2029	7.62974	↑↑
Odf3	7.19115	54.8103	7.62191	↑↑
Gm7334	7.19855	54.7146	7.60078	↑↑
Ifi30	3.11091	23.5917	7.58354	↑↑
Tmem223	3.15635	23.9291	7.58126	↑↑
Ostf1	2.86448	21.6517	7.55868	↑↑
Abhd2	2.21697	16.6854	7.52622	↑↑
Rplp2-ps1	16.8034	126.034	7.50051	↑↑
St5	2.96903	22.2573	7.49649	↑↑
Mpzl1	3.46539	25.9516	7.4888	↑↑
Dgat2	5.35533	40.0545	7.47937	↑↑
Zfp655	2.7735	20.6784	7.45571	↑↑
1700090G07Rik	12.7733	95.1507	7.44919	↑↑
Odf3l1	5.15125	38.3239	7.43973	↑↑
Socs1	3.54261	26.3232	7.43045	↑↑
Usp3	3.5259	26.174	7.42335	↑↑
Creg1	2.58771	19.2009	7.42004	↑↑
Fam3b	3.17569	23.4921	7.39748	↑↑
Alg12	2.08258	15.3131	7.35295	↑↑
Comt	9.04818	66.4766	7.34696	↑↑
Pgam1	14.5465	106.758	7.33909	↑↑
Irak1	5.07489	37.2265	7.33543	↑↑
Allc	7.07082	51.8598	7.33434	↑↑
Esrp1	2.1859	16.0267	7.33185	↑↑
Rfk	3.21432	23.5665	7.33172	↑↑
Cyb5r1	2.56739	18.8096	7.32635	↑↑
Slc35d2	2.52862	18.513	7.32138	↑↑
Fpgs	2.59524	18.9907	7.31751	↑↑
Rdm1	2.04972	14.9525	7.2949	↑↑
Pdia4	4.29718	31.1296	7.24419	↑↑
Ergic1	4.0614	29.323	7.21992	↑↑
Actg2	3.95642	28.558	7.21814	↑↑
Chn2	3.0597	22.0666	7.21201	↑↑
Tbc1d21	4.8095	34.6505	7.2046	↑↑
C80913	3.67347	26.436	7.19647	↑↑
Zcchc8	2.92543	21.0477	7.19474	↑↑
Mlxip	3.77808	27.1621	7.18939	↑↑
Speer4d	3.94802	28.31	7.17068	↑↑
1700025B11Rik	12.7978	91.6928	7.16473	↑↑
1700106J16Rik	2.2713	16.2684	7.16259	↑↑
Tbata	3.78578	27.1084	7.16059	↑↑
Emp3	16.8837	120.542	7.13955	↑↑
Fam24a	40.9549	292.366	7.13873	↑↑
Ctbp1	3.30963	23.6011	7.13104	↑↑
1700019D03Rik	14.5926	103.596	7.09921	↑↑
Smarcc1	4.90382	34.7282	7.08187	↑↑
Tpst2	2.8944	20.4864	7.07794	↑↑
Ctag2	6.02996	42.6766	7.07743	↑↑
2200002J24Rik	2.44463	17.2922	7.07354	↑↑
Nubpl	3.25361	22.976	7.06169	↑↑
Scp2	4.00422	28.2736	7.06095	↑↑
Tssk2	5.95383	42.0231	7.05816	↑↑
Fcgr2b	2.65907	18.7673	7.05784	↑↑
BC048609	11.5679	81.5896	7.0531	↑↑
Tmem205	16.828	118.682	7.05265	↑↑
Tcf7	2.62604	18.496	7.0433	↑↑
Impdh2	11.8969	83.7264	7.03767	↑↑
Scaf11	2.79394	19.5728	7.00545	↑↑
Rnaseh2b	5.30656	37.0491	6.98175	↑↑
Dcakd	4.10747	28.6607	6.9777	↑↑
Ssbp1	13.4165	93.5734	6.9745	↑↑
Cast	4.61953	32.1947	6.96926	↑↑
Eif2s3y	4.37736	30.5039	6.96856	↑↑
Gm16702	40.7661	283.885	6.96375	↑↑
C030037D09Rik	2.37683	16.5276	6.95363	↑↑
Atp6v0b	13.8859	96.4508	6.94595	↑↑
Best1	3.2487	22.4355	6.90599	↑↑
Pgap2	3.06013	21.1098	6.89833	↑↑
Rab13	2.89422	19.9647	6.89813	↑↑
Slc22a14	4.118	28.3919	6.89458	↑↑
Dnaja4	3.72224	25.628	6.8851	↑↑
Ccdc91	4.43339	30.5016	6.87997	↑↑
1700006E09Rik	9.54854	65.6547	6.87589	↑↑
Tmco2	24.0055	165.037	6.87497	↑↑
Gm17019	4.15405	28.5574	6.87459	↑↑
Dusp13	7.52517	51.697	6.86988	↑↑
Chchd10	15.5056	106.419	6.86326	↑↑
Rpain	5.53416	37.946	6.85669	↑↑
1700010D01Rik	10.5433	72.1105	6.83947	↑↑
Caprin2	3.44245	23.5422	6.83879	↑↑
Cpsf4l	2.36403	16.155	6.83367	↑↑
Ppan	5.8778	40.1644	6.83324	↑↑
Cdrt4	9.58882	65.4536	6.82603	↑↑
Zc3h13	2.24271	15.301	6.82255	↑↑
Izumo2	9.89897	67.4724	6.8161	↑↑
BC033916	10.1432	69.0119	6.80375	↑↑
Tcf25	6.94442	47.2289	6.80099	↑↑
Mcm3	2.92451	19.8854	6.79957	↑↑
Rbm7	9.40851	63.9654	6.79867	↑↑
Hddc2	4.4233	30.0472	6.79294	↑↑
Casp2	2.36781	16.0778	6.79016	↑↑
Pfn3	9.94397	67.5062	6.78866	↑↑
Zfand6	14.7961	100.436	6.78803	↑↑
Stat4	2.47849	16.7212	6.74653	↑↑
2410076I21Rik	3.24591	21.8754	6.73937	↑↑
Arhgdia	7.03243	47.3515	6.73331	↑↑
Jun	2.65167	17.853	6.73274	↑↑
Otud4	4.31094	28.9777	6.7219	↑↑
Nthl1	3.00867	20.2013	6.71436	↑↑
Mtch1	2.30037	15.4447	6.71401	↑↑
Spint1	2.5301	16.9778	6.71033	↑↑
Pold1	2.45724	16.4365	6.68901	↑↑
4930471G03Rik	9.32486	62.3711	6.68869	↑↑
Cldn25	3.67033	24.5053	6.67659	↑↑
Atg5	4.05829	27.0439	6.66387	↑↑
Lyzl4	4.55473	30.3511	6.66364	↑↑
2610029G23Rik	2.70011	17.9821	6.65977	↑↑
Gpd2	2.36454	15.6911	6.63601	↑↑
Rap1b	5.94139	39.3878	6.62939	↑↑
Dnajc9	7.82304	51.5926	6.59496	↑↑
9430023L20Rik	4.43002	29.1832	6.5876	↑↑
Clpb	4.14608	27.2689	6.57703	↑↑
Nrtn	2.57554	16.9225	6.57047	↑↑
Coro2a	2.01923	13.266	6.56983	↑↑
Pdzk1ip1	6.09203	39.8922	6.54826	↑↑
Dazl	33.9044	221.954	6.54647	↑↑
1700080N15Rik	3.04002	19.8984	6.54548	↑↑
1700022P22Rik	42.8925	280.253	6.53385	↑↑
1700013H16Rik	3.99017	26.0138	6.51947	↑↑
Tcea1	5.13691	33.4877	6.51904	↑↑
Gm9999	32.3457	210.814	6.51753	↑↑
Cypt7	4.58709	29.8761	6.51308	↑↑
4930528P14Rik	2.54856	16.593	6.51074	↑↑
Gstm6	2.48489	16.1513	6.4998	↑↑
2810453I06Rik	3.3532	21.7531	6.48727	↑↑
Tecr	14.1853	91.5962	6.45712	↑↑
4930544D05Rik	3.09006	19.9411	6.45331	↑↑
Cdkn1c	3.2081	20.6776	6.44543	↑↑
Pgk1	3.71782	23.9586	6.44426	↑↑
Pla2g1b	2.01124	12.9476	6.43762	↑↑
Wdr43	5.156	33.1396	6.42739	↑↑
Hmg20b	2.61082	16.7755	6.42538	↑↑
Nrbp2	2.12599	13.6161	6.40459	↑↑
Lcmt2	15.43	98.5362	6.38601	↑↑
Phb	8.35468	53.1363	6.36006	↑↑
1700108F19Rik	3.64998	23.2009	6.35645	↑↑
Gsta2	2.44155	15.5155	6.35477	↑↑
Acrv1	16.0089	101.542	6.34285	↑↑
Vars	4.85189	30.7597	6.33974	↑↑
Hmgb1	44.1334	279.688	6.33733	↑↑
Anxa3	2.68424	17.0095	6.3368	↑↑
4930547E14Rik	4.74012	30.033	6.33592	↑↑
Bmpr1a	2.60056	16.4362	6.32025	↑↑
Ddi1	4.47642	28.2863	6.31896	↑↑
1700101O22Rik	29.4271	185.584	6.30657	↑↑
Tars	4.42468	27.8882	6.30287	↑↑
Stxbp3a	2.54492	16.02	6.29489	↑↑
Gm527	3.14302	19.7643	6.28832	↑↑
Tppp3	2.28751	14.3678	6.28098	↑↑
Enah	3.28677	20.6294	6.2765	↑↑
Kcne3	10.567	66.3016	6.27439	↑↑
Hils1	20.0225	125.505	6.2682	↑↑
Plac8l1	11.7023	73.3509	6.26808	↑↑
Gm11213	11.1268	69.7212	6.26606	↑↑
Nt5c3l	7.95373	49.7609	6.2563	↑↑
Alg14	3.32618	20.8094	6.25625	↑↑
Spaca1	12.7441	79.7289	6.25614	↑↑
Dbndd2	2.39109	14.9515	6.25301	↑↑
Spaca3	10.6152	66.3725	6.25258	↑↑
Fam71f1	6.00442	37.4869	6.24322	↑↑
Slc31a2	2.08618	13.0163	6.2393	↑↑
Mvd	2.05477	12.7742	6.21685	↑↑
Slc7a5	6.45947	40.1241	6.21167	↑↑
1700027A15Rik	28.1093	174.578	6.21068	↑↑
4930584F24Rik	4.33799	26.9289	6.20769	↑↑
Spata21	4.20068	26.0465	6.20054	↑↑
Ddhd2	2.09714	13.0012	6.19949	↑↑
Cabyr	12.0254	74.4506	6.19111	↑↑
Psma7	28.897	178.546	6.1787	↑↑
Asns	2.56591	15.808	6.16078	↑↑
H1f0	2.57535	15.8658	6.16064	↑↑
Gbas	2.23873	13.7726	6.15197	↑↑
Ptcra	7.19692	44.2635	6.15034	↑↑
Lpcat2b	3.13865	19.2543	6.13458	↑↑
Lrrc17	35.3526	216.667	6.12874	↑↑
Aldoart1	2.26956	13.886	6.11837	↑↑
Wtap	9.62887	58.8748	6.1144	↑↑
1700065I17Rik	17.618	107.569	6.10563	↑↑
Fkbp5	2.20826	13.4813	6.10494	↑↑
H2-T23	3.52952	21.5465	6.10465	↑↑
Figla	2.90225	17.6857	6.09379	↑↑
Siva1	36.3323	221.16	6.08715	↑↑
Gm15350	8.47154	51.5573	6.08594	↑↑
Pogz	2.44077	14.806	6.06612	↑↑
Gmeb1	4.86441	29.4959	6.06361	↑↑
Pdxp	2.69727	16.3551	6.06358	↑↑
Mbtps1	2.7796	16.8397	6.05832	↑↑
Spata3	8.62089	52.2214	6.05754	↑↑
Fam168b	2.6796	16.2309	6.05721	↑↑
Polr3d	4.94204	29.9178	6.05373	↑↑
Ubqln3	4.46775	27.014	6.04644	↑↑
Rab3il1	2.21964	13.415	6.04377	↑↑
BC049635	7.30162	44.0833	6.03747	↑↑
Gatad2b	2.44739	14.7693	6.03471	↑↑
Tmem191c	2.55889	15.4414	6.03441	↑↑
1700029J11Rik	35.796	215.897	6.03132	↑↑
4930474N09Rik	2.32754	14.0273	6.02666	↑↑
BC061237	9.77684	58.9213	6.02662	↑↑
Ropn1	24.0946	145.106	6.02235	↑↑
Exosc6	2.14112	12.8811	6.01606	↑↑
4930596M17Rik	5.04501	30.3262	6.01113	↑↑
Isg20	4.23643	25.4481	6.00697	↑↑
Psat1	3.44389	20.6869	6.00684	↑↑
Cml1	4.3433	26.0585	5.9997	↑↑
Adi1	6.26327	37.4883	5.98542	↑↑
4933433C11Rik	2.05251	12.2533	5.96991	↑↑
Rnf151	12.5638	74.9455	5.96519	↑↑
Magt1	2.98013	17.7694	5.96263	↑↑
Hat1	13.2266	78.5536	5.93906	↑↑
D17Wsu92e	2.42296	14.3878	5.93811	↑↑
Brd4	6.09589	36.1181	5.92499	↑↑
4930544O15Rik	7.3047	43.1692	5.90978	↑↑
Cd24a	4.42024	26.0898	5.90235	↑↑
1700024B18Rik	2.0712	12.2178	5.8989	↑↑
Hspa1l	3.28142	19.2926	5.87934	↑↑
Acp6	4.02338	23.6501	5.87817	↑↑
4930555G01Rik	3.26924	19.1784	5.86632	↑↑
Hmga1-rs1	22.5321	131.932	5.85529	↑↑
4930572O13Rik	2.44059	14.2626	5.84391	↑↑
Zfp692	2.07563	12.1173	5.83789	↑↑
Rarres2	13.8011	80.4961	5.83259	↑↑
1700029I15Rik	22.1998	129.376	5.8278	↑↑
Rnf44	14.6723	85.475	5.8256	↑↑
Eif4a1	34.4563	200.607	5.82207	↑↑
Pmfbp1	2.4691	14.3728	5.82107	↑↑
Efcab9	21.4191	124.533	5.81411	↑↑
Mki67	3.65015	21.2187	5.8131	↑↑
Lman1	4.26735	24.7763	5.80602	↑↑
Cyp51	2.24404	13.0257	5.80458	↑↑
Gng12	2.44051	14.1596	5.8019	↑↑
Ttc13	2.15452	12.4925	5.79828	↑↑
Zdhhc19	3.12128	18.088	5.79506	↑↑
Etfa	7.42395	42.9986	5.79188	↑↑
Clip4	3.86274	22.372	5.79174	↑↑
Nanog	3.54572	20.5228	5.78805	↑↑
2810474O19Rik	2.89657	16.7603	5.78626	↑↑
1700020A23Rik	3.92344	22.6937	5.78413	↑↑
Cmtm7	2.68785	15.5162	5.77272	↑↑
Fam170b	2.96956	17.1197	5.76506	↑↑
Sqstm1	19.1578	110.44	5.76475	↑↑
Zfp1	4.03997	23.2892	5.7647	↑↑
4930420K17Rik	3.394	19.5618	5.76364	↑↑
Jtb	10.3949	59.8632	5.75887	↑↑
1700093K21Rik	15.259	87.8307	5.75599	↑↑
Rac1	10.5436	60.6728	5.75444	↑↑
Akt1	3.31145	19.0447	5.75117	↑↑
Acadsb	3.9103	22.4603	5.74388	↑↑
1700105P06Rik	4.67619	26.8446	5.7407	↑↑
Deaf1	4.24609	24.3617	5.73744	↑↑
Acly	6.90312	39.5532	5.72976	↑↑
Fam53c	2.04371	11.7087	5.72914	↑↑
Mgat1	2.17052	12.4234	5.7237	↑↑
Fam120a	2.54287	14.5512	5.72235	↑↑
Tmem210	14.911	85.1965	5.71367	↑↑
Mcm8	2.25547	12.8833	5.71202	↑↑
Ccnt1	2.4284	13.8489	5.70289	↑↑
Fasn	2.3618	13.4651	5.7012	↑↑
Trim36	3.18888	18.1537	5.69281	↑↑
Ep300	2.49638	14.2042	5.68992	↑↑
Ttc3	7.46839	42.4452	5.68331	↑↑
Rbbp9	2.31941	13.1745	5.68011	↑↑
Mlf2	9.93541	56.3859	5.67525	↑↑
Clip1	3.27729	18.5586	5.66279	↑↑
Cdk2ap1	5.9345	33.5228	5.6488	↑↑
Nrm	3.60682	20.3494	5.64192	↑↑
Ppp2r5a	2.99724	16.8918	5.63578	↑↑
Snhg8	6.65328	37.4321	5.62611	↑↑
Cited1	5.41802	30.4534	5.62076	↑↑
Ilkap	4.8296	27.1409	5.6197	↑↑
Fam60a	4.03631	22.6637	5.61496	↑↑
2810006K23Rik	2.97886	16.7219	5.61352	↑↑
4931409K22Rik	2.47324	13.8774	5.61102	↑↑
1700015E13Rik	21.972	123.157	5.60518	↑↑
Tgif2	2.04293	11.4469	5.60318	↑↑
Star	3.09753	17.3501	5.60127	↑↑
Rbfa	5.0308	28.1418	5.5939	↑↑
4922501L14Rik	4.18452	23.4071	5.59374	↑↑
Pbxip1	2.86507	16.0242	5.59295	↑↑
Spata18	5.77296	32.1922	5.57638	↑↑
Sqrdl	6.22283	34.6582	5.56952	↑↑
Eif2b3	5.97137	33.2508	5.56837	↑↑
1700109H08Rik	7.8868	43.902	5.56652	↑↑
Capn7	2.53754	14.1176	5.5635	↑↑
Gigyf1	2.12063	11.7966	5.56278	↑↑
Triml1	2.85297	15.8118	5.54222	↑↑
Rnf133	2.80635	15.5511	5.5414	↑↑
Seh1l	2.85677	15.8085	5.5337	↑↑
1700066B17Rik	2.79363	15.4486	5.52994	↑↑
Iqcf5	14.4554	79.9305	5.52946	↑↑
Gm16387	2.3591	13.0431	5.52885	↑↑
Klk1b7-ps	3.40373	18.8142	5.52752	↑↑
1700027I24Rik	3.38425	18.6699	5.5167	↑↑
Shmt2	2.51387	13.8283	5.5008	↑↑
Polr2a	8.63182	47.4803	5.50061	↑↑
Anp32b	80.9865	445.452	5.50032	↑↑
Lyzl1	12.2584	67.4105	5.49913	↑↑
Akap5	2.17652	11.9355	5.48375	↑↑
1700016D06Rik	6.53856	35.8005	5.47529	↑↑
Arhgap1	3.28206	17.9692	5.47498	↑↑
Tor1a	5.6058	30.6817	5.47321	↑↑
1700109G14Rik	3.96226	21.6809	5.47185	↑↑
Galntl5	9.07274	49.6371	5.47102	↑↑
Tapbpl	3.19677	17.4827	5.46886	↑↑
Tfam	2.54768	13.9253	5.46587	↑↑
Lemd1	3.55995	19.4383	5.46027	↑↑
1500012F01Rik	15.9377	87.0016	5.45886	↑↑
Pop5	8.92003	48.6695	5.4562	↑↑
Spn-ps	7.39849	40.3602	5.45519	↑↑
2610524H06Rik	13.1897	71.904	5.45153	↑↑
BC039771	2.43514	13.2645	5.44712	↑↑
Tpm4	2.62406	14.2839	5.44343	↑↑
2610318N02Rik	13.1504	71.4721	5.43498	↑↑
Nsun4	2.95099	16.0304	5.43221	↑↑
Rnmtl1	2.45723	13.3257	5.42306	↑↑
Arrdc4	2.70771	14.6791	5.42122	↑↑
Rad9	5.20319	28.1897	5.41777	↑↑
Mpv17	11.2956	61.1916	5.4173	↑↑
Pim3	3.96578	21.478	5.41583	↑↑
Loxl2	7.64807	41.4121	5.41471	↑↑
Cldnd2	8.4027	45.4952	5.41435	↑↑
Tyr	10.6402	57.5827	5.41182	↑↑
Fam154a	2.2227	12.0082	5.40253	↑↑
Rap1a	6.13464	33.1353	5.40134	↑↑
Ubp1	3.12081	16.8553	5.40094	↑↑
Cypt3	9.12501	49.2703	5.39948	↑↑
1700023C21Rik	2.26713	12.2282	5.39369	↑↑
Gm595	2.83484	15.2879	5.39286	↑↑
Spata19	33.6642	181.54	5.39267	↑↑
Gm6890	2.0254	10.9121	5.38765	↑↑
Pde4a	2.27993	12.2831	5.38749	↑↑
Dhx35	3.11506	16.7759	5.38542	↑↑
Wwp2	2.55374	13.748	5.38348	↑↑
4930455C21Rik	3.12944	16.842	5.38179	↑↑
Prmt10	2.91188	15.6678	5.38065	↑↑
Utp15	3.18416	17.1284	5.37925	↑↑
1700066J24Rik	2.62924	14.1244	5.37205	↑↑
1700027F09Rik	2.25237	12.0974	5.37096	↑↑
Dhodh	2.05432	11.013	5.3609	↑↑
Tmem190	21.0125	112.608	5.3591	↑↑
1700095A21Rik	6.42457	34.4288	5.35893	↑↑
Nt5c1b	7.5368	40.3786	5.35753	↑↑
Tmem5	5.59635	29.9769	5.35651	↑↑
Fam173b	2.46328	13.1804	5.35075	↑↑
Tpd52l2	5.52041	29.502	5.34417	↑↑
Nampt	2.72869	14.5774	5.34227	↑↑
1700001K19Rik	2.8769	15.3634	5.34026	↑↑
Nat15	4.22186	22.5289	5.33625	↑↑
D330041H03Rik	27.4857	146.584	5.3331	↑↑
Gnai2	9.68062	51.5773	5.32789	↑↑
Prorsd1	2.79192	14.8714	5.32659	↑↑
Actr2	3.53913	18.8359	5.32218	↑↑
BC016423	4.69201	24.9555	5.31872	↑↑
1700011A15Rik	9.22316	48.8564	5.29714	↑↑
Nsd1	2.42672	12.8535	5.29666	↑↑
1700018C11Rik	11.0475	58.466	5.29224	↑↑
Tmed9	7.58499	40.1021	5.28703	↑↑
Asb17	6.42055	33.917	5.28257	↑↑
Tubb6	2.67582	14.1314	5.28115	↑↑
Mylk	6.35251	33.5057	5.2744	↑↑
Banp	2.43208	12.8257	5.27355	↑↑
Mettl13	2.58769	13.6435	5.27246	↑↑
Tmco5	16.1556	85.0183	5.26247	↑↑
Cobra1	5.82151	30.596	5.25568	↑↑
1700013D24Rik	31.57	165.363	5.23798	↑↑
Mark3	4.85077	25.2838	5.21233	↑↑
Mga	3.54284	18.4412	5.2052	↑↑
4921530D09Rik	3.468	18.0231	5.19697	↑↑
4930563D23Rik	2.80108	14.516	5.18229	↑↑
Lsm14a	4.53925	23.5083	5.1789	↑↑
Fbxw2	3.19429	16.5377	5.17727	↑↑
Acot9	3.18205	16.4682	5.17534	↑↑
4932411L15	12.3549	63.8931	5.17148	↑↑
1700030F04Rik	7.02901	36.3213	5.16734	↑↑
Mast3	2.21195	11.426	5.16558	↑↑
Map3k4	2.31083	11.9299	5.1626	↑↑
Drosha	4.54875	23.4819	5.16228	↑↑
Agap3	2.93778	15.1549	5.15862	↑↑
Nudt6	3.02718	15.5882	5.14941	↑↑
Pts	2.9739	15.3107	5.14836	↑↑
Lipg	2.57152	13.2375	5.14773	↑↑
Mrps24	11.2259	57.7213	5.1418	↑↑
Nip7	41.7617	214.598	5.13863	↑↑
Tsc2	4.40987	22.6496	5.13612	↑↑
Clspn	2.10482	10.8097	5.13569	↑↑
Fam122c	6.29196	32.2617	5.12745	↑↑
Fstl1	3.44606	17.6515	5.12223	↑↑
Txnip	13.3906	68.4188	5.10946	↑↑
E2f6	4.58384	23.4144	5.10803	↑↑
Tmem69	17.3326	88.426	5.10172	↑↑
Reep5	7.27266	37.0725	5.09752	↑↑
Prss54	2.11367	10.7686	5.09475	↑↑
Csnka2ip	2.78055	14.162	5.09324	↑↑
Lss	3.1049	15.8039	5.08999	↑↑
Serinc1	4.37923	22.2822	5.08815	↑↑
Atp1b1	2.428	12.3329	5.07945	↑↑
Clasp2	4.2546	21.6043	5.07787	↑↑
4930461G14Rik	4.46214	22.6553	5.07723	↑↑
A630007B06Rik	2.70211	13.6738	5.06042	↑↑
Usp28	3.27839	16.577	5.05645	↑↑
Sf3a2	5.38904	27.2277	5.05242	↑↑
Ugt1a6b	6.80219	34.3514	5.05005	↑↑
A830007P12Rik	10.715	54.1108	5.05001	↑↑
Aldh16a1	2.24109	11.3175	5.05	↑↑
C030046I01Rik	2.8862	14.558	5.044	↑↑
Inha	3.98159	20.0645	5.03932	↑↑
Coro1c	2.99626	15.0928	5.03721	↑↑
1700057K13Rik	6.74697	33.9511	5.03205	↑↑
Blcap	5.56473	27.9992	5.03155	↑↑
Npdc1	3.21857	16.191	5.03049	↑↑
Tmem201	2.65519	13.35	5.02789	↑↑
Ppp1r2-ps9	2.50822	12.6095	5.02727	↑↑
Xbp1	4.08703	20.5389	5.02539	↑↑
Tsga13	5.38178	27.0193	5.02051	↑↑
Fam183b	16.7103	83.8806	5.01969	↑↑
Dclre1c	21.2151	106.375	5.01412	↑↑
Txndc8	26.7843	134.297	5.01402	↑↑
Taf4b	3.13502	15.7145	5.01257	↑↑
2410018M08Rik	2.12845	10.6687	5.01244	↑↑
Pros1	3.21913	16.1023	5.00207	↑↑
Bcat2	3.77562	18.8855	5.00196	↑↑
Lrrc18	10.8046	53.9556	4.99375	↑
Erc1	3.06601	15.3048	4.99176	↑
Mrpl23	23.9643	119.493	4.98629	↑
Nek3	2.44578	12.1772	4.97886	↑
Mapkapk2	4.12754	20.5153	4.97035	↑
Adipor2	3.27812	16.2845	4.96763	↑
Tbc1d9b	2.17449	10.8017	4.96747	↑
Srpr	5.51183	27.3762	4.96681	↑
Cdk4	12.2992	60.9086	4.95224	↑
Rps19-ps3	3.64185	18.0252	4.94946	↑
Lifr	4.39173	21.7355	4.94919	↑
Ifngr1	3.10472	15.3616	4.94782	↑
Smcr7	2.16396	10.7025	4.94578	↑
Slc12a7	2.76224	13.6611	4.94566	↑
Dctpp1	18.3072	90.4051	4.93823	↑
Soat2	2.95309	14.5698	4.93375	↑
Kdm6b	2.16579	10.6845	4.93332	↑
Sart3	4.22579	20.8383	4.93122	↑
1700003P14Rik	7.83048	38.5593	4.92426	↑
Nhlrc2	2.16364	10.6271	4.91167	↑
C1qbp	16.3805	80.4518	4.91144	↑
Unc119b	3.04666	14.9589	4.90993	↑
Chl1	3.03622	14.8986	4.90696	↑
2700078E11Rik	3.41189	16.7336	4.9045	↑
1700008I05Rik	2.19397	10.7383	4.89444	↑
Nol6	2.26108	11.0261	4.87647	↑
2810008D09Rik	11.664	56.8378	4.87293	↑
Bid	2.66886	12.9872	4.8662	↑
Sun5	4.45382	21.668	4.86504	↑
Tpd52l1	2.54496	12.3787	4.86401	↑
Atad3a	3.22434	15.6759	4.86174	↑
1700085B03Rik	4.33422	21.0349	4.85321	↑
Aldoa	42.4367	205.82	4.85005	↑
BC055324	3.5577	17.2544	4.84987	↑
Gga2	2.60181	12.6131	4.84782	↑
Sys1	5.59536	27.1145	4.84589	↑
1600012H06Rik	3.65192	17.6795	4.84115	↑
Fkbp6	29.1931	141.236	4.83799	↑
1700013F07Rik	20.3491	98.4172	4.83644	↑
Tkt	2.67973	12.9577	4.83545	↑
Reep3	2.49166	12.0374	4.83108	↑
Ankfy1	8.67071	41.8886	4.83105	↑
1810019J16Rik	2.1478	10.3656	4.82613	↑
Foxr1	4.69092	22.5882	4.8153	↑
Tmem43	2.50735	12.0711	4.81429	↑
Ptges2	2.4093	11.5958	4.81293	↑
4922502H24Rik	3.33373	16.0395	4.81128	↑
Hmgn2	73.2832	352.528	4.81049	↑
Wfdc10	5.14007	24.7159	4.80848	↑
Arhgap33	3.60248	17.3207	4.80799	↑
Mpv17l	8.70452	41.8421	4.80694	↑
1200014J11Rik	5.61128	26.9558	4.80386	↑
Rin1	4.21917	20.2231	4.79315	↑
BC061194	4.32383	20.7222	4.79256	↑
Slc7a14	7.30279	34.943	4.78488	↑
Rab31	2.46993	11.8014	4.77803	↑
4930511I11Rik	4.65359	22.2328	4.77756	↑
Mir3471-1	65.3495	312.022	4.77467	↑
Myo9b	2.17356	10.3643	4.76833	↑
Dmwd	3.53254	16.8312	4.76462	↑
Cdca7l	2.07219	9.86204	4.75924	↑
Mrps36	19.3289	91.9683	4.75807	↑
Ubfd1	5.86775	27.9176	4.7578	↑
Acaa1a	2.35877	11.2159	4.75498	↑
Nr1d2	3.67089	17.4455	4.75239	↑
Tomm40	6.24611	29.6816	4.75201	↑
Gpx6	3.10664	14.7547	4.74941	↑
Hsp90ab1	121.262	575.616	4.74688	↑
Ctsl	11.954	56.725	4.74527	↑
Dnajc19	38.5266	182.528	4.73771	↑
Hbp1	9.23545	43.7429	4.73641	↑
Armc6	2.23543	10.5729	4.72971	↑
Polr2f	80.4396	380.172	4.72618	↑
Clta	14.2933	67.5295	4.72456	↑
Setd1a	3.17123	14.9593	4.71719	↑
Sh3bgrl3	26.42	124.614	4.71665	↑
Phip	2.49352	11.7561	4.71466	↑
Eif4ebp2	4.0402	19.0393	4.71246	↑
Blmh	5.47197	25.7775	4.71083	↑
Mll2	2.72169	12.8176	4.70943	↑
Mob1a	8.34248	39.272	4.70747	↑
Ptpra	4.0243	18.9422	4.70696	↑
Hells	15.6686	73.6438	4.70009	↑
Sirt7	4.33832	20.3872	4.69933	↑
Slfn5	10.5306	49.4821	4.69887	↑
1600002H07Rik	2.39147	11.2344	4.6977	↑
Lass5	5.54679	26.0109	4.68936	↑
0910001L09Rik	10.5867	49.5819	4.68343	↑
Gaa	2.25371	10.5512	4.68171	↑
Snap47	5.38196	25.1885	4.68017	↑
Zbtb43	2.15331	10.0692	4.67616	↑
Prrc2c	8.15991	38.0793	4.66663	↑
Asb9	4.55474	21.2493	4.66532	↑
Ucp2	3.06012	14.2763	4.66527	↑
Ntan1	10.6927	49.8499	4.66205	↑
1700028D13Rik	4.43727	20.6858	4.66183	↑
Iqcf4	15.3547	71.4651	4.65428	↑
Ythdf1	4.28161	19.9186	4.65213	↑
Ccdc28a	6.97507	32.4334	4.6499	↑
1700001C19Rik	6.36967	29.6152	4.64941	↑
1700020C07Rik	3.026	14.0564	4.64521	↑
Snx5	8.05261	37.3038	4.63251	↑
Wipi1	2.74543	12.7169	4.63202	↑
Snx6	9.47413	43.8763	4.63117	↑
Cmpk1	11.0789	51.2932	4.62981	↑
Ssr3	9.44474	43.7194	4.62897	↑
Prdx2	16.7362	77.314	4.61957	↑
Zfp385b	2.14146	9.89025	4.61846	↑
4930458L03Rik	3.09132	14.2278	4.6025	↑
Ccdc54	7.55285	34.7488	4.60075	↑
Macf1	2.15195	9.8951	4.5982	↑
Cic	3.0699	14.1127	4.59712	↑
1700092C10Rik	9.3559	42.94	4.58962	↑
H2afv	21.8892	100.248	4.5798	↑
Gse1	2.03209	9.29583	4.57452	↑
Xrcc6	4.80987	21.9884	4.57152	↑
4921523A10Rik	4.09791	18.7182	4.56774	↑
BC024386	3.82868	17.4867	4.56729	↑
Gatad2a	6.07132	27.7268	4.56685	↑
Rbpms2	3.00868	13.7291	4.56316	↑
Lats2	5.0497	23.0345	4.56156	↑
Klc1	2.71029	12.3626	4.56136	↑
5730408K05Rik	6.20798	28.2695	4.55374	↑
Stard10	10.9132	49.6743	4.55175	↑
Acox1	2.42642	11.0418	4.55065	↑
BC016495	13.504	61.3031	4.53963	↑
A630055G03Rik	25.5234	115.787	4.5365	↑
Ogdh	14.4487	65.5312	4.53544	↑
Pdp1	2.72465	12.3528	4.53372	↑
Stk11ip	2.82001	12.7733	4.52952	↑
Bcs1l	2.66035	12.0489	4.52907	↑
5730528L13Rik	4.83628	21.8768	4.52348	↑
1700041C23Rik	47.0359	212.628	4.52055	↑
Zbtb20	2.31851	10.4637	4.51311	↑
Mettl9	4.98511	22.4793	4.50929	↑
4930522H14Rik	8.88008	40.0296	4.5078	↑
Zcchc3	3.52099	15.8706	4.50743	↑
Apc	2.04423	9.21115	4.50593	↑
Pcbp4	3.17473	14.2935	4.50227	↑
Nr3c1	2.51303	11.306	4.49895	↑
Nol10	3.10833	13.9756	4.49618	↑
Avpi1	5.55853	24.9913	4.49603	↑
2410075B13Rik	2.23068	10.0126	4.48859	↑
Abi1	5.19361	23.296	4.48551	↑
Slc35e2	3.27371	14.6593	4.47789	↑
Gm14920	3.42939	15.3513	4.47639	↑
Cxcr2	14.9248	66.7055	4.46944	↑
Bloc1s3	5.39002	24.0735	4.46631	↑
Gcsh	8.9723	40.0331	4.46185	↑
Lage3	5.64158	25.1338	4.4551	↑
Wsb1	7.79773	34.732	4.45412	↑
Cypt1	8.66731	38.602	4.45375	↑
Ribc1	2.80195	12.4674	4.44954	↑
Mier1	5.7308	25.4971	4.44913	↑
Rcc2	12.2929	54.5742	4.43949	↑
Ppil1	12.0229	53.3423	4.43672	↑
Gar1	6.49703	28.8088	4.43415	↑
Ppa1	22.8872	101.403	4.43056	↑
1700026J04Rik	4.37306	19.3733	4.43015	↑
Stard3nl	7.73427	34.2488	4.42819	↑
Gm5480	3.27395	14.4577	4.41598	↑
Chek1	2.80021	12.3646	4.4156	↑
Gm6772	2.14282	9.44788	4.40909	↑
Nif3l1	4.02211	17.6935	4.39906	↑
Plagl2	6.0278	26.4996	4.39623	↑
Jarid2	3.01734	13.2416	4.3885	↑
Plaa	4.06977	17.8383	4.38312	↑
Pip5k1a	2.91399	12.7665	4.38111	↑
Bzw1	22.9979	100.709	4.37907	↑
Tbk1	2.24574	9.83091	4.37758	↑
A730037C10Rik	2.76188	12.0796	4.37369	↑
Slc20a1	4.55822	19.9153	4.3691	↑
Mastl	2.02855	8.86063	4.36796	↑
Pdcd2	9.06802	39.5826	4.36508	↑
Cdc42bpa	3.20681	13.9918	4.36315	↑
Me2	5.2733	22.9976	4.36114	↑
Nbr1	6.7723	29.5081	4.35718	↑
Apobec4	3.06708	13.3498	4.35261	↑
Zfp72	2.72873	11.8754	4.35199	↑
Ap2a2	3.96245	17.2361	4.34986	↑
Dohh	9.79801	42.6091	4.34875	↑
Cdc42se2	3.91869	17.0394	4.34824	↑
Trmt6	5.17033	22.457	4.34344	↑
Mlh1	2.17601	9.44713	4.34149	↑
B230219D22Rik	2.95161	12.8122	4.34075	↑
Cox6b1	91.8027	398.439	4.34017	↑
Cyb561	3.68722	15.9864	4.33562	↑
1700029J07Rik	2.89653	12.5513	4.33322	↑
1700008P20Rik	11.4922	49.7721	4.33095	↑
1810020O05Rik	2.25238	9.74344	4.32584	↑
Ecsit	5.30725	22.9125	4.31721	↑
Zc3h4	2.10346	9.08086	4.31711	↑
Tmem20	2.0413	8.80971	4.31574	↑
4921539E11Rik	5.2525	22.6611	4.31435	↑
Ikbkap	2.91049	12.5187	4.30123	↑
Trrap	4.84271	20.8205	4.29935	↑
Mex3c	3.23962	13.9215	4.29726	↑
Theg	3.53351	15.1703	4.29327	↑
Hspb1	11.5726	49.6675	4.29182	↑
D230037D09Rik	3.2266	13.8387	4.28894	↑
Slc3a2	17.9395	76.9282	4.2882	↑
4930406D18Rik	5.57658	23.8962	4.2851	↑
5930416I19Rik	11.5889	49.63	4.28255	↑
1700007K13Rik	6.27875	26.8288	4.27295	↑
Decr2	4.74723	20.2371	4.26293	↑
2610528A11Rik	2.48757	10.5865	4.25576	↑
4930412F15Rik	12.061	51.3095	4.25417	↑
Gm9776	2.30937	9.82166	4.25296	↑
Spam1	3.1632	13.4469	4.25104	↑
Amy1	4.53769	19.2709	4.24685	↑
Coq7	26.3254	111.788	4.24639	↑
St3gal5	5.73385	24.3432	4.24552	↑
Ptov1	7.07845	30.0414	4.24406	↑
Pdilt	3.18246	13.502	4.24263	↑
Mpped2	2.40487	10.15	4.22059	↑
4930579F01Rik	4.02944	16.998	4.21845	↑
Ica1	3.67343	15.489	4.2165	↑
Zfp428	7.46956	31.4828	4.21481	↑
Wdr3	3.43784	14.4829	4.21279	↑
Rras	9.379	39.4607	4.20735	↑
BC003965	4.07937	17.1574	4.20589	↑
Tpmt	2.58839	10.8599	4.19564	↑
2310044H10Rik	9.59731	40.2641	4.19535	↑
Cox4nb	4.42323	18.5447	4.19257	↑
Chuk	5.55565	23.2812	4.19054	↑
Usf2	2.90658	12.1776	4.18967	↑
Fhl5	9.20233	38.5469	4.18882	↑
Pak1	2.72451	11.3858	4.17903	↑
Otub2	4.50708	18.8323	4.17838	↑
Ccdc81	2.60372	10.8791	4.17829	↑
Gm15645	39.4327	164.523	4.17225	↑
Orai3	2.44016	10.1755	4.17001	↑
Fabp5	3.41702	14.2398	4.16732	↑
BC049762	13.6117	56.6678	4.16317	↑
Alg2	2.81043	11.6728	4.15339	↑
Adck5	5.16665	21.4486	4.15136	↑
Prkdc	2.1759	9.03269	4.15124	↑
Aard	4.38385	18.1812	4.14731	↑
Lrrc8a	3.40408	14.113	4.14591	↑
Abcc5	3.34579	13.8668	4.14455	↑
1700019B21Rik	8.51949	35.3045	4.14397	↑
Taf5l	6.2467	25.8659	4.14073	↑
Tmem159	4.40161	18.2239	4.14028	↑
Rnf145	3.30015	13.6566	4.13818	↑
Psmd10	2.03072	8.39672	4.13485	↑
Syce2	33.0861	136.734	4.13267	↑
Akap8l	8.03341	33.1736	4.12945	↑
Rbpj	2.20447	9.09447	4.12547	↑
Adck3	2.19701	9.0567	4.12228	↑
Mdn1	7.07848	29.1764	4.12185	↑
Chmp7	5.73543	23.5857	4.11228	↑
Gas2l1	6.17098	25.371	4.11134	↑
Zc3h12a	4.78848	19.6742	4.10865	↑
Nelf	2.51475	10.3306	4.10798	↑
Nfyb	6.49566	26.6769	4.10688	↑
Ywhab	16.3307	67.0122	4.10345	↑
Atrn	2.30602	9.46083	4.10267	↑
2500004C02Rik	17.8274	73.0722	4.09887	↑
Ccm2	4.52626	18.5462	4.09747	↑
Nans	5.00224	20.4553	4.08923	↑
Prdx1	86.8767	355.149	4.08797	↑
Nt5c3	3.94606	16.1021	4.08055	↑
1700084F23Rik	2.3965	9.77466	4.07872	↑
4930415F15Rik	8.26481	33.7034	4.07794	↑
A2ld1	4.48567	18.2793	4.07504	↑
Haus8	3.72578	15.181	4.07458	↑
Rnf149	5.37203	21.8768	4.07235	↑
8430410A17Rik	4.99799	20.3235	4.06633	↑
Lonp1	3.54924	14.4165	4.06186	↑
Shb	2.1546	8.73837	4.05568	↑
D17H6S53E	3.01412	12.2099	4.0509	↑
Tubg1	3.17081	12.8373	4.04859	↑
Lepr	4.18831	16.9415	4.04495	↑
Surf6	2.93527	11.8728	4.04487	↑
Crkl	2.95566	11.9502	4.04316	↑
Cks1b	15.2124	61.4909	4.04216	↑
Poglut1	2.58849	10.4614	4.0415	↑
Acy3	2.44489	9.875	4.03904	↑
1700120K04Rik	3.4222	13.8222	4.03898	↑
3110082I17Rik	6.50605	26.2593	4.03614	↑
Habp4	2.78716	11.2375	4.03188	↑
Cflar	3.27375	13.197	4.03116	↑
4933411G06Rik	6.74327	27.1397	4.02471	↑
A630089N07Rik	40.5083	163.023	4.02443	↑
Ctnnb1	15.832	63.7047	4.02379	↑
2010107H07Rik	31.642	127.267	4.02209	↑
Crot	3.34705	13.4348	4.01392	↑
Morc1	2.07168	8.30479	4.00872	↑
Rexo1	2.41839	9.69116	4.00728	↑
Tmem39a	6.60657	26.4664	4.00607	↑
Omd	12.6018	50.4781	4.00563	↑
Cotl1	2.71669	10.8777	4.00404	↑
1520402A15Rik	3.30201	13.2081	4.00002	↑
Birc6	3.57949	14.3175	3.99987	↑
Atad2	2.77707	11.1069	3.9995	↑
Gm19395	15.4693	61.7766	3.9935	↑
Cadm1	7.29938	29.1299	3.99074	↑
Unc13b	2.50049	9.97501	3.98922	↑
Fam35a	2.26409	9.02996	3.98834	↑
1700027D21Rik	6.30847	25.1482	3.98642	↑
Zfp605	2.78701	11.1087	3.98588	↑
Hk1	10.4545	41.5878	3.97799	↑
Ctage5	4.7963	19.07	3.97598	↑
4933405O20Rik	5.23751	20.8152	3.97425	↑
Rnf41	2.40556	9.55981	3.97405	↑
BC048507	2.78636	11.073	3.974	↑
Sfxn4	4.80657	19.0992	3.97356	↑
Xpnpep1	2.75801	10.9561	3.97247	↑
Tsen34	9.89146	39.2545	3.96852	↑
Tspan31	5.38039	21.325	3.96347	↑
Utp20	2.91728	11.5594	3.96239	↑
2810008M24Rik	4.88668	19.3302	3.95569	↑
Sumf2	3.57752	14.134	3.95078	↑
Qdpr	9.67479	38.1634	3.94462	↑
Elmo2	2.99876	11.8124	3.93909	↑
4930558K02Rik	7.18558	28.2978	3.93814	↑
Cdv3	8.36411	32.9287	3.9369	↑
Sfswap	5.42884	21.3692	3.93624	↑
Arhgdig	6.80864	26.7925	3.93507	↑
Gsg1	33.4583	131.584	3.93278	↑
Kif5b	7.52381	29.5472	3.92716	↑
Tmem9	2.86791	11.2321	3.91648	↑
1700012B07Rik	10.9613	42.922	3.91577	↑
4930578I06Rik	8.64118	33.8286	3.91481	↑
4930404H21Rik	13.374	52.3017	3.9107	↑
2900092C05Rik	12.0597	47.1526	3.90993	↑
Ube2z	4.61426	18.0171	3.90466	↑
Nhp2	25.6343	99.9849	3.90043	↑
Usp33	4.04884	15.7877	3.89931	↑
Rpusd1	2.87816	11.2125	3.89572	↑
Slc25a25	2.58827	10.0781	3.89375	↑
Nop2	6.47984	25.2201	3.89209	↑
Trim8	2.08153	8.09431	3.88863	↑
Mysm1	2.88603	11.216	3.88631	↑
Ttc39a	2.81744	10.9377	3.88215	↑
Klhl12	4.41102	17.1075	3.87835	↑
Ripply3	6.66615	25.8188	3.87312	↑
1700049L16Rik	16.3939	63.474	3.87181	↑
Cfl1	71.5036	276.776	3.8708	↑
B3gat3	2.7001	10.4497	3.87011	↑
Hmgcl	3.32867	12.8805	3.86956	↑
Tspyl1	5.94273	22.9938	3.86923	↑
Epn1	3.35812	12.9918	3.86877	↑
Hexb	2.58616	9.99972	3.86663	↑
Crtap	10.167	39.2995	3.86538	↑
Lypla2	3.53363	13.654	3.86402	↑
Agxt2l2	2.10929	8.14872	3.86325	↑
1700025M24Rik	6.7836	26.1984	3.86202	↑
Rbm12	3.54603	13.6932	3.86156	↑
Gm14295	5.87453	22.6822	3.86111	↑
Marcks	2.91487	11.2519	3.86017	↑
Wdr5	9.26722	35.7004	3.85233	↑
Ralbp1	7.08693	27.255	3.84581	↑
Il18	3.30359	12.7049	3.84579	↑
Nfyc	10.7911	41.499	3.84568	↑
Hyal3	2.80362	10.7635	3.83916	↑
0610007C21Rik	10.6076	40.6959	3.83647	↑
Cdc16	5.34043	20.4868	3.83617	↑
Dpm3	19.7628	75.6273	3.82675	↑
Atg10	3.00382	11.4922	3.82586	↑
Nt5dc2	2.55631	9.77582	3.82419	↑
Als2	12.2007	46.6277	3.82172	↑
Mxd3	3.78536	14.4625	3.82064	↑
Tuba1b	11.2795	43.0296	3.81485	↑
Hdac2	19.1174	72.9228	3.81447	↑
Hint2	6.1529	23.4638	3.81345	↑
Rere	3.73298	14.1833	3.79946	↑
Paip2b	3.29351	12.5093	3.79817	↑
Rbm22	7.38151	28.0136	3.7951	↑
A230046K03Rik	3.36524	12.7662	3.79355	↑
Ccdc152	3.36981	12.7722	3.79018	↑
Rrp8	2.37121	8.98168	3.7878	↑
Snai1	4.3104	16.3164	3.78536	↑
Pkib	2.4048	9.10195	3.78491	↑
Peli1	4.36084	16.4952	3.78257	↑
Ccdc59	8.78463	33.2196	3.78156	↑
Snx9	2.66393	10.0734	3.7814	↑
Slxl1	2.30581	8.71392	3.77911	↑
Stat3	2.9731	11.2245	3.77535	↑
Rgl2	3.22953	12.1905	3.7747	↑
4933417A18Rik	7.00496	26.424	3.77218	↑
Gmds	3.06589	11.564	3.77182	↑
Paqr9	2.67502	10.0854	3.77022	↑
Tmsb15b2	5.8608	22.0873	3.76865	↑
Dgke	2.50034	9.42245	3.76847	↑
Nanp	5.10724	19.2376	3.76673	↑
Zfp622	6.326	23.7608	3.75605	↑
Vegfb	4.35821	16.3486	3.75122	↑
Cyp2e1	2.37828	8.89531	3.74023	↑
Nucks1	4.58437	17.1384	3.73844	↑
Itm2c	6.80091	25.4031	3.73525	↑
1700001F09Rik	2.72763	10.1852	3.73408	↑
Mboat7	2.00825	7.49758	3.73339	↑
Spz1	17.3743	64.8548	3.7328	↑
Fus	11.014	41.1036	3.73194	↑
Dolk	2.22068	8.27658	3.72705	↑
Zfp820	2.91536	10.8531	3.72272	↑
Prnp	2.42047	9.00985	3.72236	↑
Ccdc25	9.17614	34.0717	3.71308	↑
1700001L19Rik	6.7776	25.1545	3.71142	↑
Triobp	4.79216	17.7855	3.71137	↑
Flii	2.57108	9.53654	3.70916	↑
1700063D05Rik	4.7166	17.4665	3.7032	↑
E2f5	5.55561	20.5722	3.70296	↑
Catsper3	4.63451	17.1441	3.69923	↑
Rap2c	4.75918	17.5845	3.69486	↑
Cirh1a	13.8493	50.998	3.68235	↑
Actr3	11.6457	42.8729	3.68144	↑
Acad8	3.55976	13.0877	3.67657	↑
Adk	3.82488	14.0547	3.67455	↑
Uso1	4.71548	17.3209	3.6732	↑
Pbld1	9.29717	34.1474	3.67288	↑
Zfp330	13.1549	48.3142	3.67272	↑
Zdhhc3	2.31437	8.49517	3.67062	↑
Mettl1	6.15253	22.5833	3.67057	↑
Pla2g10	3.2945	12.09	3.66975	↑
Cuta	29.6226	108.644	3.66761	↑
Acaca	3.00651	11.0192	3.66511	↑
Zfp474	2.1554	7.8984	3.66447	↑
Rpsa	115.475	422.901	3.66227	↑
Nr2c2ap	7.23653	26.4746	3.65847	↑
Mrps12	22.9947	84.0771	3.65637	↑
Dmpk	2.7999	10.2285	3.65318	↑
Med25	5.02942	18.3725	3.65301	↑
A930041C12Rik	2.76131	10.0805	3.65063	↑
Tssk4	5.29051	19.2776	3.64381	↑
Tln1	2.72677	9.91146	3.63487	↑
D6Wsu163e	2.7302	9.92009	3.63347	↑
Skp2	2.32916	8.46161	3.6329	↑
Dnajc5b	13.5944	49.335	3.62907	↑
Cyc1	23.7504	86.1424	3.62699	↑
Phtf2	2.56917	9.31823	3.62694	↑
Snrk	2.07315	7.51683	3.6258	↑
Rundc3b	2.99399	10.8554	3.62573	↑
Exosc2	22.9227	83.1017	3.6253	↑
4430402I18Rik	2.92702	10.605	3.62312	↑
Ccdc63	2.86202	10.3634	3.62099	↑
Klhl10	5.73641	20.7566	3.6184	↑
Phkg1	8.78059	31.7686	3.61805	↑
Ireb2	5.06098	18.301	3.6161	↑
Auh	5.31804	19.2202	3.61415	↑
C330006A16Rik	10.1122	36.5428	3.61373	↑
Spata2	3.62952	13.1112	3.61238	↑
Prelid1	20.0871	72.5397	3.61126	↑
Myl12a	15.5982	56.3183	3.61056	↑
Ccnf	5.05207	18.2348	3.60937	↑
Maz	8.63283	31.0891	3.60126	↑
Wdr46	8.90029	32.0491	3.60091	↑
Mmel1	2.93152	10.5431	3.59646	↑
Mef2b	2.27047	8.16395	3.59571	↑
Mknk2	9.64242	34.6548	3.59399	↑
Klhl11	2.94461	10.5683	3.58902	↑
Dnmt1	8.15843	29.2756	3.58839	↑
Fscn1	2.52409	9.05702	3.58823	↑
4930542H20Rik	4.05454	14.5333	3.58445	↑
Phc2	5.45218	19.5363	3.58321	↑
Ube2g1	4.09979	14.6817	3.58109	↑
A130040M12Rik	15.8092	56.6088	3.58075	↑
Mis18bp1	9.76808	34.9031	3.57318	↑
Mapk8ip3	4.1421	14.7998	3.57302	↑
4930415O20Rik	2.62022	9.3531	3.56959	↑
Ociad2	7.52034	26.8365	3.56852	↑
1700007J10Rik	11.7348	41.8408	3.56553	↑
Atp1a4	3.43125	12.2326	3.56506	↑
Ssbp4	2.19983	7.84006	3.56394	↑
AI836003	2.10407	7.49252	3.56097	↑
2210016F16Rik	4.13656	14.7162	3.55759	↑
Acad9	4.6372	16.4906	3.55615	↑
Rpl14	202.394	719.481	3.55485	↑
Tes	5.82229	20.6764	3.55125	↑
Ccna2	16.4936	58.5664	3.55086	↑
Rraga	6.33593	22.4918	3.54988	↑
Mbd3l1	10.0235	35.5273	3.5444	↑
C4b	2.83117	10.0327	3.54367	↑
Lama2	3.64029	12.8868	3.54005	↑
Xaf1	7.66408	27.1308	3.53999	↑
Gart	4.3055	15.2215	3.53536	↑
Rassf7	2.06562	7.29502	3.53164	↑
Snai3	2.10108	7.41351	3.52843	↑
Arrdc5	6.50734	22.9604	3.52838	↑
Zcchc17	9.74699	34.3518	3.52435	↑
Wdhd1	2.74336	9.66426	3.52278	↑
Rnmt	2.73375	9.61572	3.51741	↑
Srrm2	11.5627	40.6629	3.51673	↑
Snrnp70	9.99217	35.1111	3.51386	↑
Sin3a	7.21546	25.3238	3.50966	↑
Idh1	12.4489	43.682	3.5089	↑
Amhr2	3.22096	11.3009	3.50855	↑
Sh3yl1	3.90971	13.7065	3.50576	↑
Evi5	3.03652	10.6423	3.50476	↑
Ncstn	6.26578	21.9598	3.50472	↑
Gm15417	3.11508	10.9054	3.50085	↑
Metap1d	8.78338	30.7373	3.49948	↑
Rps19	330.281	1154.06	3.49418	↑
Rps2	217.758	760.536	3.49257	↑
Sertad3	2.44823	8.5382	3.4875	↑
Arl2	7.70319	26.8621	3.48714	↑
Polr2m	15.3654	53.4295	3.47726	↑
1700015F17Rik	20.7054	71.9649	3.47566	↑
Psme3	20.6727	71.8241	3.47435	↑
Zfp607	11.6063	40.3192	3.47391	↑
Lig1	10.245	35.5558	3.47056	↑
Cdc42	22.927	79.5568	3.47	↑
Rmnd5a	3.83381	13.3017	3.46958	↑
Cttn	4.18682	14.5253	3.46929	↑
Rabggta	7.4086	25.683	3.46665	↑
BC017647	6.48286	22.4674	3.46566	↑
Sbf1	4.70382	16.2812	3.46127	↑
Il31	11.6465	40.2953	3.45986	↑
Anxa2	20.9522	72.3976	3.45537	↑
Ssb	45.5789	157.427	3.45394	↑
Cxcl16	2.41145	8.32733	3.45325	↑
Isoc2b	2.77118	9.56065	3.45003	↑
Rbm18	7.55827	26.0704	3.44925	↑
Degs1	5.23374	18	3.43922	↑
Cisd2	5.4458	18.7293	3.43922	↑
Numa1	5.47353	18.8144	3.43734	↑
2010109I03Rik	2.74253	9.4222	3.43559	↑
Nsun5	3.41752	11.7201	3.42942	↑
1700007K09Rik	20.3851	69.8694	3.42747	↑
Bnip3	11.2039	38.3848	3.42602	↑
4933437F05Rik	2.94217	10.0742	3.42407	↑
Glb1l3	2.66026	9.10813	3.42377	↑
Srf	3.56394	12.1774	3.41684	↑
Gabpb1	7.62477	26.0424	3.4155	↑
Cbx3	71.5017	244.128	3.4143	↑
Nsun6	2.24841	7.67503	3.41354	↑
4930404N11Rik	6.49494	22.17	3.41343	↑
Mbd2	7.77046	26.4901	3.40908	↑
Tmed2	34.3839	117.214	3.40898	↑
Mtap1s	3.98045	13.5586	3.4063	↑
Serinc3	59.7547	203.263	3.40162	↑
Stk3	2.43005	8.26097	3.39951	↑
Fkbp3	45.0095	153.01	3.3995	↑
Cd274	2.09314	7.10904	3.39635	↑
Rpl22	35.3743	120.099	3.39509	↑
Sun2	2.13662	7.24769	3.39213	↑
B3gntl1	2.94995	9.99635	3.38865	↑
Apeh	2.23369	7.56771	3.38799	↑
1700061G19Rik	2.30284	7.80078	3.38746	↑
Naa50	9.92972	33.6215	3.38595	↑
Clcn7	3.49267	11.8235	3.38523	↑
Chtf8	3.06482	10.3562	3.37905	↑
Spata7	10.3459	34.9567	3.37879	↑
Mapk1	6.36118	21.4904	3.37837	↑
Suv420h2	2.79132	9.42952	3.37816	↑
Dguok	4.10746	13.8462	3.37099	↑
1700010I02Rik	7.06731	23.8085	3.36882	↑
Armc10	4.82383	16.2448	3.36761	↑
Lrrc2	5.82691	19.6202	3.36717	↑
Gm6880	3.21852	10.8293	3.36467	↑
Ddx10	9.41619	31.643	3.36049	↑
Rpl13a	268.15	900.899	3.35968	↑
Ulk1	2.85643	9.59413	3.35878	↑
Pop7	11.9725	40.2125	3.35874	↑
Gle1	8.55389	28.7244	3.35805	↑
Trub1	2.70451	9.07978	3.35727	↑
D15Ertd621e	3.98846	13.3857	3.35611	↑
Scyl1	6.15902	20.653	3.35329	↑
Zfp187	2.51825	8.438	3.35074	↑
Vat1	5.3155	17.7464	3.33861	↑
Shoc2	4.30316	14.3503	3.33483	↑
2810403A07Rik	12.5839	41.9094	3.3304	↑
Smad2	2.35861	7.85405	3.32995	↑
Wasl	7.29208	24.2628	3.32728	↑
1810022K09Rik	125.402	417.192	3.32684	↑
Plekhm1	2.97736	9.90473	3.32668	↑
Tor2a	4.86037	16.1645	3.32578	↑
Oxsr1	2.92784	9.72389	3.32118	↑
H2afy2	3.33789	11.0812	3.31982	↑
Ubc	44.9104	149.006	3.31785	↑
Arhgap10	3.98029	13.204	3.31735	↑
Mrps35	11.7384	38.8862	3.31273	↑
Nrbp1	11.0929	36.7346	3.31154	↑
Ezr	3.98794	13.1996	3.30988	↑
1700018L24Rik	12.71	42.0419	3.30778	↑
Mmaa	3.35593	11.0979	3.30695	↑
Vsig1	2.28656	7.55424	3.30376	↑
Ei24	8.324	27.4751	3.30071	↑
Txlna	6.35453	20.9582	3.29815	↑
Ifngr2	2.8231	9.30522	3.2961	↑
Wdr75	9.52525	31.3741	3.29378	↑
Txnl1	15.0031	49.3325	3.28815	↑
Tmc7	2.44959	8.05041	3.28643	↑
4930432K09Rik	7.80194	25.6271	3.28471	↑
Plcg1	2.35856	7.74504	3.2838	↑
Rnf148	2.35615	7.73676	3.28364	↑
Xrn2	14.4998	47.6064	3.28325	↑
Sap130	5.27861	17.3158	3.28037	↑
4930447C04Rik	13.3771	43.8727	3.27969	↑
Mdp1	2.22753	7.30392	3.27893	↑
Eml3	2.26137	7.41414	3.27861	↑
Mms22l	2.349	7.69755	3.27695	↑
Alg5	5.81449	19.0491	3.27614	↑
Fcho2	5.29611	17.3424	3.27455	↑
Ifnar1	5.94454	19.4582	3.27329	↑
Actr1b	4.13153	13.5122	3.27051	↑
Gphn	2.97589	9.72942	3.26942	↑
Nol7	13.1176	42.868	3.26798	↑
Atf6b	4.73205	15.463	3.26772	↑
C1qtnf5	2.44547	7.98372	3.2647	↑
Pwp2	2.34358	7.64858	3.26363	↑
Bdp1	3.35413	10.9389	3.26133	↑
4930503B20Rik	9.11006	29.6989	3.26001	↑
Per3	2.14267	6.98315	3.25909	↑
Gjc1	9.40255	30.6335	3.258	↑
Ell2	2.32801	7.58328	3.25741	↑
Smchd1	4.78855	15.5827	3.25416	↑
Gm4787	2.74016	8.916	3.25382	↑
Cib4	3.91184	12.7282	3.25376	↑
Pak4	3.1772	10.3305	3.25144	↑
Trim43b	6.01606	19.5505	3.24972	↑
Rbm42	11.2653	36.6021	3.2491	↑
2310010M20Rik	3.31744	10.7786	3.24907	↑
Brip1	3.30118	10.718	3.24671	↑
Rpa2	13.4146	43.5177	3.24405	↑
Lass2	3.58814	11.6329	3.24204	↑
Zyg11b	2.91958	9.4641	3.2416	↑
Smn1	13.5126	43.7681	3.23906	↑
Tcf20	5.41093	17.4928	3.23286	↑
Spata20	10.3453	33.4104	3.22954	↑
Cnot3	3.60587	11.6358	3.22691	↑
Acbd3	7.46323	24.082	3.22675	↑
Snord99	2894.68	9325.04	3.22144	↑
N6amt1	7.43578	23.9438	3.22008	↑
Snord32a	359.78	1157.07	3.21605	↑
Oxa1l	4.97738	16.006	3.21575	↑
Fubp1	8.53815	27.4539	3.21544	↑
Idua	2.11017	6.78312	3.21449	↑
Lyplal1	2.45245	7.88252	3.21414	↑
Aqp7	2.26409	7.27267	3.21218	↑
Ttc23l	3.17361	10.1925	3.21165	↑
Iah1	12.0482	38.6937	3.21158	↑
Tmem52	6.83194	21.9361	3.21082	↑
Zcwpw1	5.60143	17.9851	3.21081	↑
B4galnt2	2.17852	6.98825	3.2078	↑
Skil	3.48416	11.1705	3.20608	↑
Cdc14b	2.71865	8.71211	3.20457	↑
Trp53inp1	5.13785	16.4559	3.20288	↑
Srfbp1	5.93826	19.0137	3.2019	↑
Rad52	2.65174	8.47797	3.19713	↑
Gpld1	2.21126	7.06651	3.19569	↑
Nol9	3.19306	10.1963	3.19328	↑
Grwd1	3.27982	10.4608	3.18946	↑
Cse1l	12.7653	40.6889	3.18746	↑
Tnfrsf10b	3.60245	11.4821	3.1873	↑
Zfyve1	2.95246	9.40551	3.18565	↑
Iars2	6.48561	20.6586	3.1853	↑
Nr1h2	7.13545	22.7037	3.18182	↑
Kdm5a	7.1242	22.6647	3.18137	↑
Rps3a	228.151	725.769	3.18109	↑
Hmgxb4	2.25687	7.17868	3.18081	↑
Zfp687	4.92085	15.6399	3.17829	↑
Rnu12	49.3295	156.728	3.17717	↑
Fam132a	4.2556	13.5206	3.17713	↑
AI506816	6.28737	19.9745	3.17692	↑
Setd5	5.75522	18.2828	3.17673	↑
Ppp1r8	10.3233	32.7906	3.17637	↑
Mphosph6	13.5587	43.0231	3.1731	↑
Npr1	3.2787	10.3984	3.17149	↑
4930505A04Rik	7.50796	23.8049	3.17062	↑
Fbxo17	3.59353	11.3925	3.17028	↑
Wiz	2.9028	9.1916	3.16646	↑
Hdac4	2.6332	8.33716	3.16617	↑
Pex11a	4.64951	14.7194	3.1658	↑
Rab7	7.42382	23.4988	3.16532	↑
Nipsnap3a	5.45633	17.2597	3.16324	↑
Sufu	3.34397	10.5694	3.16073	↑
Osbp2	12.2396	38.6728	3.15965	↑
Zdhhc25	3.37554	10.6593	3.15779	↑
2510012J08Rik	2.86202	9.02477	3.15329	↑
Ppat	2.60357	8.20407	3.15108	↑
Ezh1	3.17563	9.99976	3.14891	↑
Appl2	6.77764	21.3406	3.14868	↑
Snora28	29.3917	92.484	3.1466	↑
Ccpg1	10.8331	34.0655	3.14458	↑
Mef2a	3.94809	12.4134	3.14415	↑
2400001E08Rik	15.3348	48.1521	3.14005	↑
Pphln1	6.98416	21.9235	3.13903	↑
Map3k7	5.84051	18.321	3.13688	↑
43895	13.5919	42.576	3.13245	↑
Ppm1a	7.58011	23.7379	3.1316	↑
Mir669k	24.3008	76.0801	3.13077	↑
Cstf3	23.0239	72.0704	3.13024	↑
1700011L22Rik	10.8513	33.9638	3.12993	↑
Fam71f2	11.379	35.6099	3.12944	↑
Mthfs	2.24793	7.03164	3.12805	↑
Nucb1	10.1052	31.5807	3.1252	↑
Gpn1	9.21079	28.7222	3.11832	↑
Tusc2	11.3056	35.2446	3.11745	↑
Cnot6l	3.21559	10.0229	3.11698	↑
Dpf3	4.64573	14.4749	3.11574	↑
Mrpl14	16.3005	50.7849	3.11554	↑
Spaca5	4.49761	14.0039	3.11363	↑
Zdhhc11	2.92481	9.09726	3.11038	↑
Rab33b	18.8402	58.5428	3.10733	↑
Eef1d	49.8694	154.821	3.10453	↑
Znrf1	4.05894	12.5954	3.10313	↑
Pdzd8	3.81662	11.8359	3.10115	↑
Lrp2bp	3.73572	11.5781	3.0993	↑
Ostm1	2.12916	6.59236	3.09623	↑
Atg14	2.84253	8.7996	3.09569	↑
1700065J11Rik	4.14194	12.8113	3.09307	↑
Trappc3	7.46748	23.0971	3.09302	↑
Rrp12	4.04954	12.5252	3.09299	↑
Nfat5	3.51938	10.8678	3.088	↑
Trip13	6.28821	19.4139	3.08735	↑
Dis3	6.86872	21.1996	3.0864	↑
5930434B04Rik	6.85476	21.152	3.08574	↑
Nfxl1	5.87372	18.1219	3.08525	↑
Riok2	5.11537	15.7761	3.08406	↑
Vezt	2.2897	7.05668	3.08192	↑
Usp50	2.74745	8.46673	3.08167	↑
Vmac	2.97265	9.15725	3.0805	↑
Zfp609	2.94557	9.07306	3.08024	↑
Il11ra1	2.80795	8.64677	3.07939	↑
Asl	7.46295	22.9661	3.07735	↑
Srr	5.55689	17.0699	3.07184	↑
Casp8ap2	3.71434	11.4072	3.07112	↑
2310001A20Rik	3.36268	10.326	3.07077	↑
1700029N11Rik	4.24941	13.0408	3.06885	↑
Creb3l4	16.3047	50.0347	3.06873	↑
Tnfsf10	7.90482	24.2456	3.06719	↑
E330023G01	2.83435	8.68387	3.0638	↑
Rab5a	4.58439	14.0371	3.06193	↑
Ict1	9.41056	28.8138	3.06186	↑
4933436I01Rik	2.24794	6.87705	3.05927	↑
Cela2a	2.1598	6.6057	3.05848	↑
Ngrn	7.19331	21.9805	3.05569	↑
1700011M02Rik	8.05934	24.6215	3.05503	↑
Hnrpdl	28.0461	85.6245	3.05299	↑
Stk38l	3.7114	11.3213	3.05041	↑
Gm5415	3.21772	9.79914	3.04537	↑
Nudc	58.4731	177.923	3.04282	↑
Rxrb	3.02811	9.21315	3.04254	↑
4933425H06Rik	3.34612	10.1796	3.04222	↑
Rnf216	12.0051	36.5008	3.04044	↑
Tbc1d10b	2.72056	8.26264	3.03711	↑
Dip2b	2.52481	7.66516	3.03594	↑
Epc2	5.80075	17.6065	3.03521	↑
Capza3	9.87007	29.9385	3.03326	↑
BC048562	3.42867	10.3908	3.03057	↑
Uba52	609.761	1845.25	3.02619	↑
Myst3	3.09056	9.34613	3.02409	↑
Tmem206	5.95625	18.0096	3.02365	↑
Man2b1	2.59409	7.83336	3.01969	↑
Col20a1	2.70736	8.16142	3.01453	↑
Stard7	9.01105	27.1376	3.01159	↑
Atp2c1	2.39999	7.22626	3.01095	↑
Ndufa1	96.3846	290.039	3.00918	↑
Lipe	2.50336	7.53224	3.00885	↑
Lyzl6	10.3429	31.1049	3.00736	↑
Dlg1	3.42152	10.2845	3.00584	↑
Kcnq1ot1	2.80684	8.43421	3.00488	↑
1700031P21Rik	52.0271	156.286	3.00393	↑
Ccdc132	2.78045	8.34352	3.00078	↑
Fchsd2	2.61937	7.8559	2.99916	↑
Rhot2	5.5049	16.4894	2.9954	↑
Atad1	13.4996	40.4071	2.99321	↑
4930558C23Rik	26.6743	79.8057	2.99186	↑
Usp12	3.36345	10.055	2.9895	↑
Rnf11	6.17174	18.4487	2.98922	↑
Lyrm4	12.9902	38.7699	2.98455	↑
4930414N06Rik	7.35639	21.9471	2.98341	↑
Per1	5.54325	16.5331	2.98256	↑
Dyrk1a	4.42288	13.1866	2.98145	↑
Elovl1	2.95601	8.81029	2.98047	↑
Ppp1r16b	2.08437	6.21062	2.97961	↑
Rfc5	4.53612	13.5088	2.97805	↑
Rpl18a	252.772	751.931	2.97474	↑
Agl	2.55647	7.60009	2.97288	↑
D10Wsu52e	24.2632	72.1257	2.97264	↑
Anapc2	8.71486	25.8589	2.96722	↑
Atp1b3	60.5193	179.417	2.96462	↑
Pcx	2.66564	7.89262	2.96087	↑
Gm20300	2.88504	8.5341	2.95805	↑
Nab2	3.79944	11.2347	2.95694	↑
Ttll4	4.67945	13.8362	2.9568	↑
4931406P16Rik	5.43777	16.0751	2.95619	↑
Ccdc50	2.90424	8.58548	2.95619	↑
Rars	10.5575	31.2077	2.95598	↑
Mov10l1	16.7914	49.624	2.95532	↑
Fam53a	7.12945	21.0655	2.95472	↑
Ptpn23	4.93159	14.5523	2.95083	↑
Pnp	2.0715	6.10983	2.94947	↑
Rev3l	4.99213	14.6945	2.94353	↑
Fkbp7	25.3401	74.5272	2.94108	↑
4930548J01Rik	2.78072	8.17233	2.93893	↑
Vac14	2.86729	8.42074	2.93683	↑
Loh12cr1	4.48129	13.1548	2.93549	↑
1700030M09Rik	2.5435	7.46553	2.93514	↑
Mettl16	7.99925	23.4779	2.93501	↑
Gm9159	3.76225	11.0368	2.93356	↑
Klf10	4.42715	12.9743	2.93062	↑
Gls	6.4061	18.7714	2.93024	↑
Syncrip	10.0727	29.5077	2.92947	↑
Slc5a3	3.31171	9.69756	2.92826	↑
Ppp2ca	20.5739	60.2386	2.92791	↑
1500015A07Rik	2.13067	6.23719	2.92734	↑
BC057079	2.36356	6.91455	2.92548	↑
Sgol1	2.24026	6.55051	2.924	↑
Tm9sf1	4.14579	12.1173	2.9228	↑
Zcchc24	2.7156	7.93269	2.92116	↑
Slc29a1	31.1324	90.8092	2.91687	↑
Wdr45l	17.3901	50.7215	2.91669	↑
Dyrk1b	8.29373	24.1741	2.91474	↑
Defb47	3.26213	9.50389	2.9134	↑
Fxr2	9.77898	28.4678	2.91112	↑
Prss35	2.87166	8.33485	2.90245	↑
Zfp839	2.63953	7.65757	2.90111	↑
Nfe2l1	8.55089	24.8062	2.90101	↑
Prdm4	4.22083	12.243	2.90061	↑
Mtap7d1	2.14697	6.22507	2.89947	↑
Eif2a	5.19955	15.0731	2.89892	↑
A330069E16Rik	123.421	357.283	2.89483	↑
Ppib	21.0165	60.7476	2.89047	↑
Vprbp	5.16049	14.916	2.89042	↑
Nipsnap3b	4.06096	11.7333	2.88929	↑
A630072M18Rik	2.19426	6.33659	2.8878	↑
Snx22	11.628	33.5576	2.88593	↑
Mpp7	3.95052	11.3953	2.88451	↑
Gss	4.19348	12.0904	2.88314	↑
Clk2	4.96002	14.3	2.88305	↑
Haus5	2.8854	8.30918	2.87973	↑
D11Wsu47e	7.30115	21.019	2.87886	↑
Ankrd61	5.17656	14.8966	2.8777	↑
Chd8	3.42372	9.85102	2.87729	↑
Hip1	2.70189	7.76836	2.87516	↑
Gm20268	7.1921	20.6751	2.8747	↑
Gsk3b	4.50735	12.9552	2.87424	↑
Mettl5	18.5338	53.2479	2.87302	↑
Ccdc61	6.65101	19.1041	2.87236	↑
Thbs3	4.70155	13.4981	2.87099	↑
Flot2	6.07275	17.424	2.86921	↑
8430410K20Rik	2.48197	7.11826	2.86799	↑
Eif5b	19.0087	54.5151	2.8679	↑
Phf20	5.68892	16.3138	2.86764	↑
4930451I11Rik	15.7169	44.9342	2.85897	↑
Vezf1	3.52713	10.0623	2.85283	↑
Ippk	3.82779	10.92	2.85283	↑
Alyref2	5.93807	16.9115	2.84798	↑
Eif5a2	5.82657	16.5917	2.84759	↑
Git2	2.73345	7.78351	2.8475	↑
BC032203	2.26968	6.45492	2.84398	↑
4833417C18Rik	11.2052	31.8492	2.84236	↑
Pcnxl3	3.74161	10.6104	2.83578	↑
Ankrd46	6.82414	19.3514	2.83573	↑
Tbc1d10a	7.17767	20.3528	2.83557	↑
Ubxn2a	4.20345	11.8957	2.82998	↑
Coq2	8.85677	25.0629	2.8298	↑
1810035I16Rik	17.6133	49.8081	2.82787	↑
Tmem184c	4.07956	11.5336	2.82717	↑
Rsbn1l	2.3156	6.54621	2.827	↑
Zfp12	8.52823	24.0958	2.82542	↑
Rnf5	6.10028	17.2235	2.82339	↑
Pdap1	27.1139	76.541	2.82294	↑
Cdk9	12.8228	36.1881	2.82217	↑
Aen	5.30437	14.9518	2.81877	↑
2410002O22Rik	5.89275	16.5922	2.8157	↑
Abi2	3.04009	8.55859	2.81524	↑
Zfp71-rs1	6.93409	19.5171	2.81466	↑
Rnf169	2.24867	6.32841	2.81429	↑
Tom1l2	2.31276	6.50701	2.81353	↑
4933421O10Rik	3.12351	8.77544	2.80948	↑
Ints1	4.51465	12.6806	2.80877	↑
Xab2	10.5761	29.6963	2.80786	↑
Pnrc1	12.2468	34.3842	2.80761	↑
Suv420h1	5.77867	16.2078	2.80476	↑
Plekho1	2.93139	8.20599	2.79935	↑
Gm10845	44.866	125.553	2.7984	↑
Dync1li1	2.79388	7.81247	2.79628	↑
Atp13a2	2.07196	5.78641	2.79272	↑
Rpl10a	177.146	494.613	2.79212	↑
Zfp414	5.18045	14.4632	2.79188	↑
2310022B05Rik	3.30608	9.22246	2.78955	↑
Ube2n	28.0512	78.2148	2.78829	↑
Scaf8	4.46722	12.4555	2.7882	↑
Rictor	3.58853	10.0047	2.78797	↑
Ctla2a	2.03716	5.67883	2.78762	↑
Rrp36	4.66214	12.9905	2.78638	↑
Timeless	2.81632	7.84626	2.786	↑
Zbed6	3.73547	10.4045	2.78533	↑
1700001J03Rik	29.2023	81.3378	2.78532	↑
Mrps16	74.2339	206.695	2.78437	↑
Bcl10	5.90036	16.4256	2.78383	↑
Rpl19	421.619	1173.67	2.78372	↑
Fnbp1l	5.21663	14.5106	2.7816	↑
Zfp335	3.06887	8.5321	2.78021	↑
Dppa5a	2.07866	5.77906	2.78019	↑
Zfp106	4.4289	12.3036	2.77803	↑
Zfp652	3.431	9.52434	2.77597	↑
Gm12657	3.87961	10.767	2.77529	↑
4933417D19Rik	3.28891	9.11288	2.77079	↑
Xpo7	2.33716	6.47446	2.77023	↑
Atp6v0a1	4.04144	11.1889	2.76854	↑
Brwd1	9.38361	25.9699	2.76758	↑
Smek1	9.10645	25.1995	2.76721	↑
Gm11974	15.5119	42.8894	2.76494	↑
Ahcy	15.4564	42.7292	2.7645	↑
Rps8	391.653	1082.41	2.7637	↑
Oaz1	124.085	342.86	2.76311	↑
4930588N13Rik	2.97707	8.21995	2.76109	↑
Pnpla8	8.625	23.7694	2.75587	↑
4930555I21Rik	2.88684	7.94833	2.7533	↑
1700067P10Rik	11.5376	31.7512	2.75198	↑
A330032B11Rik	7.29286	20.0647	2.75128	↑
Tstd2	2.43261	6.68971	2.75001	↑
Pla2g4b	3.27938	9.01703	2.74961	↑
Pilra	5.18252	14.2391	2.74752	↑
B4galt5	2.46635	6.76435	2.74266	↑
Mapk15	10.1073	27.7176	2.74234	↑
Urod	9.37062	25.6926	2.74182	↑
Usp25	3.95429	10.8337	2.73973	↑
Wdr4	2.36848	6.48629	2.73859	↑
Ube2v2	8.50704	23.2953	2.73836	↑
Apbb1	5.91625	16.1768	2.7343	↑
Gstt4	18.7736	51.2984	2.73248	↑
1700113H08Rik	6.56151	17.9248	2.73181	↑
Siae	4.05167	11.0672	2.73152	↑
Nup160	2.84096	7.75968	2.73136	↑
Ube2e3	34.215	93.4442	2.73109	↑
Sap18	17.0198	46.443	2.72876	↑
Lmnb1	2.46634	6.72711	2.72757	↑
Slc12a2	5.79186	15.7821	2.72488	↑
Rpp14	5.30248	14.4459	2.72437	↑
Stx3	2.96099	8.05939	2.72186	↑
Rnf25	7.09147	19.2897	2.72013	↑
Ptprs	7.04518	19.1512	2.71834	↑
Gabarapl1	23.8782	64.8412	2.7155	↑
Tm7sf2	3.20813	8.70798	2.71435	↑
Dbn1	4.08202	11.0704	2.71199	↑
Dtna	2.42448	6.57375	2.71141	↑
Gm17821	17.3028	46.9072	2.71096	↑
Sesn1	4.31199	11.6731	2.70713	↑
Ccdc9	6.22538	16.8508	2.70679	↑
Rnf170	5.3939	14.5979	2.70637	↑
Tmem87b	4.13316	11.1813	2.70527	↑
Parp8	2.38296	6.43917	2.70217	↑
Tm2d1	14.9507	40.3936	2.70179	↑
Cd300a	3.03531	8.19697	2.70054	↑
4930405P13Rik	12.0155	32.4467	2.7004	↑
Rpl5	230.638	622.755	2.70014	↑
Ube2k	13.4806	36.391	2.69951	↑
Nkd2	2.08834	5.63407	2.69787	↑
Parp12	5.18817	13.9953	2.69754	↑
1700001P01Rik	12.7304	34.2982	2.6942	↑
Fam110a	2.58931	6.97464	2.69363	↑
Acat2	4.19587	11.2978	2.6926	↑
Tmeff1	4.66913	12.5694	2.69202	↑
Deb1	29.1078	78.2858	2.68951	↑
Ash1l	5.71733	15.3634	2.68716	↑
Nup93	9.18224	24.659	2.68551	↑
Snapc1	8.87748	23.8249	2.68375	↑
Shc1	4.45673	11.9472	2.68071	↑
Tsga8	19.2446	51.5142	2.67681	↑
Bcas2	122.091	326.776	2.6765	↑
4930592A05Rik	3.63281	9.71911	2.67537	↑
Dstyk	2.32851	6.22863	2.67494	↑
Slk	5.63446	15.0717	2.67491	↑
Zdhhc16	2.57941	6.89884	2.67458	↑
D4Ertd22e	3.81165	10.1838	2.67175	↑
Traip	4.99965	13.3571	2.67161	↑
E4f1	6.49415	17.3476	2.67127	↑
Gm9766	13.6411	36.4128	2.66934	↑
Rsc1a1	4.9704	13.2597	2.66773	↑
Abhd3	4.20626	11.2189	2.66719	↑
Traf7	12.4315	33.1492	2.66655	↑
Fbxl13	6.74689	17.9746	2.66413	↑
Ranbp2	8.24951	21.9746	2.66375	↑
A030009H04Rik	14.0341	37.3589	2.66201	↑
Dnd1	3.68925	9.81473	2.66036	↑
Trdmt1	3.94112	10.4769	2.65836	↑
Wbscr28	2.74401	7.28465	2.65475	↑
Ccnl2	15.2048	40.3528	2.65395	↑
Tle1	2.94339	7.80655	2.65223	↑
Cpne8	12.8251	33.9757	2.64916	↑
1200016B10Rik	8.51798	22.5511	2.64747	↑
Rrp9	5.0481	13.3349	2.64157	↑
Vamp2	7.46387	19.7066	2.64027	↑
Chd3	2.39652	6.32381	2.63875	↑
Fdps	43.1447	113.74	2.63625	↑
Txndc11	7.69254	20.2342	2.63037	↑
Ctso	4.1412	10.8889	2.62941	↑
Ap2a1	7.35892	19.3455	2.62885	↑
Smarcd1	9.2342	24.2639	2.62761	↑
Lmbrd2	2.27957	5.98755	2.62661	↑
Timm50	9.90326	26.0052	2.62592	↑
Atp13a3	4.14382	10.8753	2.62446	↑
2610044O15Rik	4.77317	12.5173	2.62243	↑
Cc2d1b	6.13839	16.0852	2.62043	↑
Naa16	4.45116	11.657	2.61887	↑
Setd6	3.24205	8.48236	2.61636	↑
1700003L19Rik	2.51501	6.57907	2.61592	↑
1700001C02Rik	15.3168	40.0631	2.61563	↑
Ddb2	9.63864	25.1904	2.61348	↑
Ctxn1	9.95295	25.9649	2.60876	↑
Ubr4	12.1333	31.6509	2.6086	↑
Ero1l	7.34698	19.164	2.60842	↑
Eef2k	3.73748	9.74547	2.6075	↑
1700024P03Rik	2.81401	7.33222	2.60561	↑
Supt6h	6.10544	15.9066	2.60532	↑
4930479M11Rik	11.3553	29.5766	2.60465	↑
Prkab1	2.27025	5.9116	2.60394	↑
Arl13b	6.33538	16.4839	2.60188	↑
Clpp	18.4264	47.9186	2.60054	↑
2610002J02Rik	4.63116	12.0368	2.59909	↑
Ubl3	15.4789	40.2108	2.59778	↑
Clock	3.30616	8.58683	2.59722	↑
Mast2	7.46024	19.3705	2.5965	↑
Eps15l1	2.45068	6.36057	2.59543	↑
Rpia	4.89029	12.6916	2.59527	↑
Cldn12	2.44175	6.33586	2.5948	↑
Polr3b	3.86549	10.029	2.59448	↑
Plcz1	5.21073	13.5168	2.59403	↑
1700120G07Rik	2.20756	5.7248	2.59327	↑
Txndc17	19.7011	51.0635	2.59191	↑
Etd	5.70923	14.7947	2.59137	↑
Sh3bgrl2	4.06082	10.5185	2.59025	↑
Spg21	6.52091	16.8889	2.58996	↑
Efha1	5.34472	13.833	2.58816	↑
Adipor1	20.852	53.9599	2.58776	↑
2610002I17Rik	3.64887	9.43362	2.58535	↑
Pde4c	2.6876	6.94363	2.58358	↑
Bmi1	9.40878	24.3038	2.5831	↑
Esf1	16.2706	42.024	2.58282	↑
Chtf18	3.06157	7.90333	2.58146	↑
Herpud2	4.50999	11.6403	2.581	↑
Anapc4	9.18867	23.7039	2.57969	↑
Cyth3	4.25485	10.974	2.57916	↑
Tor1aip1	8.82024	22.6532	2.56832	↑
Wdr55	6.07665	15.6054	2.56809	↑
Rb1	3.78609	9.72088	2.56752	↑
Kctd5	6.67532	17.1061	2.56259	↑
Cyb5r3	21.3649	54.7174	2.56109	↑
1600016N20Rik	5.83741	14.9464	2.56045	↑
Rab18	18.3704	47.0289	2.56004	↑
Pnldc1	5.66068	14.4905	2.55985	↑
Hnrnpab	41.5223	106.253	2.55894	↑
Spaca7	18.6906	47.8237	2.5587	↑
Zfp932	4.26028	10.8992	2.55833	↑
Mars	10.7792	27.5353	2.55448	↑
Opn3	4.24993	10.8486	2.55266	↑
Vps72	9.95036	25.3912	2.55179	↑
2210408F21Rik	2.75506	7.02346	2.54929	↑
Lrrc40	4.9525	12.6177	2.54774	↑
Pde12	2.86987	7.3093	2.54691	↑
2610002D18Rik	2.7607	7.02793	2.54571	↑
Taf4a	4.14267	10.5439	2.54518	↑
B4galt2	3.52724	8.9737	2.54411	↑
Afg3l1	4.12185	10.4831	2.54329	↑
Gm4791	2.5794	6.5518	2.54005	↑
Pelp1	8.64892	21.967	2.53985	↑
Casc4	30.1956	76.6786	2.5394	↑
Galk1	11.5414	29.3055	2.53916	↑
Gje1	3.67235	9.31394	2.53623	↑
Ormdl1	3.5719	9.057	2.53563	↑
Tmed3	23.0997	58.5418	2.53431	↑
Akt3	4.80583	12.1787	2.53415	↑
Celf1	8.63178	21.8662	2.53322	↑
Rplp2	522.671	1323.9	2.53295	↑
Foxj3	4.29429	10.8686	2.53093	↑
Fam169a	7.44102	18.8181	2.52897	↑
Secisbp2l	2.08536	5.27124	2.52774	↑
Mgrn1	4.1546	10.4919	2.52537	↑
Osbp	5.28228	13.3323	2.52397	↑
Smyd2	8.20086	20.6953	2.52355	↑
Ppif	7.81306	19.7164	2.52352	↑
Yap1	6.27088	15.8127	2.52161	↑
Slc16a6	2.21606	5.58746	2.52135	↑
Gnl3	25.9278	65.348	2.52038	↑
N4bp2	3.65306	9.20678	2.52029	↑
Hsfy2	6.96807	17.5507	2.51873	↑
Rps6kb1	3.62588	9.12949	2.51787	↑
Inpp1	4.51174	11.3525	2.51621	↑
E030030I06Rik	6.67211	16.7839	2.51553	↑
E130311K13Rik	3.54443	8.91597	2.51549	↑
Thumpd1	9.90216	24.9039	2.515	↑
Pdcd6	25.3501	63.7116	2.51327	↑
Rrn3	6.25361	15.7008	2.51068	↑
Wdyhv1	2.88529	7.24353	2.5105	↑
2310033P09Rik	16.1582	40.5483	2.50946	↑
Haus2	2.252	5.64813	2.50805	↑
Nsfl1c	21.5032	53.9182	2.50745	↑
U2af2	9.6237	24.1245	2.50678	↑
Cwc22	2.88966	7.237	2.50445	↑
Paqr7	4.08538	10.2316	2.50445	↑
Sec61a1	36.9578	92.4641	2.50188	↑
Magoh	76.7832	191.861	2.49874	↑
Fabp12	2.7281	6.81396	2.49769	↑
1700026L06Rik	60.0292	149.926	2.49755	↑
Dusp11	4.99186	12.4671	2.49749	↑
Med13l	2.97427	7.42389	2.49604	↑
2700094K13Rik	29.9651	74.7881	2.49584	↑
A130077B15Rik	22.7792	56.8192	2.49435	↑
Rps16	491.909	1226.9	2.49416	↑
1700100L14Rik	4.68112	11.6752	2.4941	↑
Cpsf6	5.26237	13.122	2.49355	↑
Commd7	6.92579	17.2677	2.49325	↑
Scarb1	4.58055	11.4203	2.49322	↑
1600002K03Rik	3.62427	9.03314	2.4924	↑
Eftud1	5.2372	13.0499	2.49177	↑
Crtc2	5.59555	13.9374	2.4908	↑
4933438K21Rik	3.20591	7.98097	2.48946	↑
Rps3	124.404	309.329	2.48649	↑
Tmod3	9.38406	23.3266	2.48577	↑
4930556J02Rik	8.44005	20.9779	2.48552	↑
Ccdc126	2.02154	5.0231	2.48479	↑
Zfx	2.23755	5.5595	2.48464	↑
Fth1	442.934	1100.12	2.48371	↑
Ankrd11	6.00016	14.8944	2.48233	↑
Phf20l1	5.00944	12.4286	2.48104	↑
Sla2	11.9257	29.5461	2.47751	↑
Ube4b	6.08688	15.0749	2.47662	↑
Chml	3.44061	8.5125	2.47413	↑
Kif1b	5.58683	13.8194	2.47357	↑
Tfrc	5.65744	13.9608	2.46769	↑
4933424G06Rik	8.62555	21.2712	2.46607	↑
1700054O13Rik	15.0764	37.1778	2.46596	↑
Tprkb	7.80861	19.2549	2.46585	↑
Ttc38	3.21585	7.9268	2.46492	↑
Zfp513	3.79988	9.3641	2.46431	↑
Gpr157	2.15815	5.31231	2.46151	↑
Jmy	2.34051	5.76014	2.46106	↑
Phf14	6.97902	17.1679	2.45993	↑
Sf3b3	10.9404	26.8916	2.45802	↑
Fscb	2.60504	6.39664	2.45549	↑
Tbc1d13	3.87343	9.50651	2.45429	↑
Rbbp6	31.3872	76.8663	2.44897	↑
Brsk2	2.61825	6.41097	2.44857	↑
Pou2f1	3.0133	7.37681	2.44808	↑
Maoa	2.92696	7.16132	2.44668	↑
4930579C15Rik	8.33166	20.3792	2.446	↑
Zwint	3.84727	9.40996	2.44588	↑
Pik3r2	4.65221	11.3611	2.44209	↑
Aspm	4.24169	10.35	2.44007	↑
Gca	2.67365	6.51541	2.4369	↑
Gpaa1	4.52178	11.0068	2.43417	↑
Ppp1r2-ps3	55.1561	134.239	2.4338	↑
Chd4	18.9328	46.0538	2.43249	↑
Mrpl49	9.11413	22.1653	2.43197	↑
Ankrd17	13.503	32.8331	2.43154	↑
Hmbs	9.62069	23.3902	2.43124	↑
Mpdu1	14.2102	34.5421	2.4308	↑
Polr2l	54.8957	133.438	2.43076	↑
Ipo8	4.09483	9.94565	2.42883	↑
Uaca	3.08288	7.48776	2.42882	↑
Ap2m1	22.0811	53.6288	2.42872	↑
Unk	3.07151	7.45953	2.42862	↑
Vps16	8.11192	19.698	2.42828	↑
Rbck1	6.19059	15.0313	2.42809	↑
Luc7l3	19.9316	48.371	2.42685	↑
Asna1	40.3631	97.9289	2.4262	↑
Ccdc150	6.14422	14.9005	2.42512	↑
Lpar1	2.56013	6.20661	2.42433	↑
Tgfbr1	4.99474	12.1072	2.42399	↑
Ttc19	7.27623	17.6363	2.42382	↑
4930545E07Rik	3.49587	8.46777	2.42222	↑
Ube2v1	32.1744	77.8533	2.41973	↑
Rab5c	13.4248	32.476	2.4191	↑
Ppp4r1	15.1944	36.7487	2.41857	↑
Ftmt	8.18586	19.7941	2.41808	↑
Tax1bp3	5.8354	14.0878	2.4142	↑
Vps41	6.95748	16.7864	2.41271	↑
Shf	2.73275	6.58327	2.40903	↑
Rnd2	2.7107	6.51222	2.40241	↑
Alyref	71.4091	171.46	2.40109	↑
N4bp1	2.55412	6.12836	2.3994	↑
Fam69b	4.47454	10.7296	2.39792	↑
Fam76b	6.31064	15.1147	2.39511	↑
Gna11	11.204	26.8338	2.39502	↑
Ppfia1	6.39426	15.3131	2.39482	↑
[truncated: 1,538 more rows]
