# Supplementary material for: The CNOT4 Subunit of the CCR4‐NOT Complex is Involved in mRNA Degradation, Efficient DNA Damage Repair, and XY Chromosome Crossover during Male Germ Cell Meiosis
Source: Adv Sci (Weinh). 2021 Mar 16;8(10):2003636. doi: 10.1002/advs.202003636 (PMC8132151; doi:10.1002/advs.202003636)
Supplement: Supplementary file 3 — Supplemental Table 2 [file ADVS-8-2003636-s002.xlsx]

## Sheet: genes_fpkm_normlized
tracking_id	Cnot4-WT-LZ-r1_0	Cnot4-WT-LZ-r2_0	Cnot4-WT-PD-r1_0	Cnot4-WT-PD-r2_0	Cnot4-KO-LZ-r1_0	Cnot4-KO-LZ-r2_0	Cnot4-KO-PD-r1_0	Cnot4-KO-PD-r2_0
0610005C13Rik	1	1	1	1	1	1	1.16898	1
0610007C21Rik	67.5802	72.7247	11.8264	10.6076	88.6832	45.127	39.9352	40.6959
0610007L01Rik	38.5733	36.0332	20.7918	22.7499	41.1318	35.8091	30.0819	24.1081
0610007N19Rik	2.33789	2.38055	1	1.18344	3.73144	2.49572	6.82181	20.5052
0610007P08Rik	11.9354	12.8556	6.85247	5.68578	13.1686	13.1062	8.19855	8.25956
0610007P14Rik	110.415	76.4465	26.4546	25.394	93.0813	73.7527	41.9559	38.9528
0610007P22Rik	41.3453	34.6243	16.5377	13.7199	36.5895	35.0472	30.0149	22.9762
0610008F07Rik	1	1	1	1	1	1	1	1
0610009B14Rik	1	1	16.5061	16.0024	2.13167	1.20021	22.9498	15.1423
0610009B22Rik	32.8487	46.5617	156.79	171.301	37.0296	32.622	89.4555	37.775
0610009D07Rik	230.246	278.991	68.6788	75.9886	235.578	196.562	79.924	94.6676
0610009L18Rik	12.9948	17.3095	908.486	905.233	11.4222	5.25502	457.4	184.07
0610009O20Rik	10.1922	7.68837	34.0038	39.978	9.69599	6.0167	27.5832	20.4149
0610010B08Rik	1.03588	1.06789	1	1	1.03838	1.03395	1.14314	1.08719
0610010F05Rik	13.4497	16.1406	37.9597	34.112	19.1321	13.2257	18.2233	11.1796
0610010K14Rik	336.728	275.6	13.1323	6.5041	316.332	273.405	140.655	125.179
0610010O12Rik	34.8167	53.6845	81.2382	76.0027	61.4149	31.4843	135.89	56.5851
0610011F06Rik	20.7331	19.6655	1.21096	1.57976	12.2365	9.24258	23.4893	37.7397
0610011L14Rik	19.0841	12.8865	17.2688	17.2415	15.4659	13.4786	15.8754	12.4224
0610012G03Rik	26.5379	32.4727	39.609	41.9232	32.3808	32.4753	52.7906	32.3249
0610012H03Rik	1	1	1	1	1.63542	1	1.47402	1
0610030E20Rik	4.89782	5.58374	15.2511	14.3726	4.86793	5.11907	12.4158	9.3192
0610031J06Rik	2.63379	1.66231	1.38427	1.52801	1.2496	1	8.91346	14.7527
0610031O16Rik	1	1	1	1	1	1	1	1
0610037L13Rik	27.2155	32.3513	102.913	89.8293	27.059	30.0598	79.7728	36.4977
0610037P05Rik	67.4133	66.7193	32.4359	34.8052	68.6083	83.7601	35.7698	32.8093
0610038B21Rik	4.77402	1.89246	1.09709	1.17787	3.90085	3.78916	3.94024	7.44786
0610038L08Rik	1.40758	1.77106	1.22368	1.51226	1.72645	1.25704	6.82573	2.6506
0610039K10Rik	1.62474	1.39396	2.54284	2.25629	1.6681	1.59098	3.28432	3.53002
0610040B10Rik	16.819	27.8089	158.351	150.112	29.1949	11.5997	87.7621	17.8165
0610040F04Rik	1	1.25369	2.08806	1.76671	1	1.50743	1.20278	1.32585
0610040J01Rik	1	1	1	1	1	1	1	1.22688
0610043K17Rik	1	1	1	1	1	1	1	1
0910001L09Rik	124.661	98.9491	12.7971	10.5867	67.2457	91.523	48.7132	49.5819
100043387	1	1	1.09037	1.08278	1	1	1	1
1100001G20Rik	1	1	1	1	1	1	1.66291	1
1110001A16Rik	33.12	44.1727	34.689	36.245	39.0159	27.6029	22.0263	20.2466
1110001J03Rik	139.489	111.508	201.451	200.957	156.12	118.347	190.809	96.6888
1110002B05Rik	4.89236	9.04154	34.3676	37.767	8.32028	6.07861	22.9507	43.1866
1110002L01Rik	3.81377	3.23378	12.6228	12.8596	3.7404	5.04016	8.566	8.50852
1110002N22Rik	15.7947	17.5757	14.2431	12.3732	19.5865	29.1267	15.8968	9.02742
1110003E01Rik	52.964	69.015	134.506	137.401	36.8378	42.0159	87.8054	58.1004
1110004E09Rik	81.4564	57.0034	482.646	452.612	74.5509	65.908	436.454	210.686
1110004F10Rik	97.3798	119.601	89.4404	100.456	129.663	110.013	89.329	67.053
1110005A03Rik	63.969	77.1266	67.0983	64.6404	66.7457	58.0997	58.2202	48.3048
1110006O24Rik	4.86138	8.04402	105.442	99.7944	4.83443	3.60911	94.7902	43.8916
1110007C09Rik	40.6675	36.5593	10.3907	12.144	39.8163	44.4105	13.9271	26.5139
1110008F13Rik	30.0525	26.8183	7.35739	8.68342	23.0236	20.1337	17.1361	10.1592
1110008J03Rik	5.77947	4.44181	3.15456	3.05951	3.1905	2.29177	2.81566	5.00936
1110008L16Rik	5.69942	6.75848	7.33033	7.00028	7.68175	5.95069	10.5324	5.60646
1110008P14Rik	183.686	225.447	8.63237	6.69692	111.536	118.268	162.973	219.611
1110012J17Rik	1.266	1.48228	1.25547	1.20059	1.30817	1.02094	1.28737	1.13464
1110012L19Rik	8.84181	12.73	1.75062	1.68761	14.4567	16.8714	12.4572	18.725
1110014N23Rik	12.6014	14.5201	6.96229	5.97844	13.4066	13.5511	12.2495	9.95525
1110015O18Rik	1	1	1	1	1	1	1	1
1110017D15Rik	18.0116	13.6697	148.928	124.865	20.9972	7.69297	304.961	113.946
1110017F19Rik	2.61411	1.38169	7.47753	6.47733	1.21577	1.76345	33.997	9.08917
1110018G07Rik	11.3827	8.14759	9.17962	7.39371	11.4034	9.8086	10.2561	12.3491
1110018J18Rik	21.0526	24.949	27.5115	27.5772	23.3108	28.5916	28.0663	25.1162
1110019D14Rik	1.60108	2.36455	14.5578	12.5131	3.69977	3.04699	5.55551	6.25794
1110020A21Rik	1.47943	3.26721	122.588	96.8523	3.81959	3.2674	99.9553	40.8951
1110020G09Rik	7.87686	7.80239	14.32	14.152	7.24864	8.29869	15.2533	13.8872
1110021J02Rik	15.284	11.8303	5.28974	5.01189	16.4115	11.452	10.1456	3.40166
1110021L09Rik	1.9453	1.89416	1.43772	1.62374	1.75818	2.0619	2.53184	3.44049
1110028C15Rik	9.15053	8.6435	25.3737	25.8231	10.6429	11.8196	17.3311	11.7427
1110028F11Rik	1	1	1	1	1	1	1.06203	1
1110028F18Rik	1	1	1.33788	2.44441	1	1	2.22792	1
1110031I02Rik	12.2291	15.8701	1.493	1.67742	20.0534	18.8456	2.94095	2.63709
1110032A03Rik	14.2098	38.2988	336.074	346.379	19.9762	14.8017	145.412	83.2807
1110032A04Rik	1	1	1	1	1	1	1	1
1110032F04Rik	1	1.06198	1	1	1.14015	1.37192	1.13069	1
1110034A24Rik	20.8684	16.4698	35.2888	37.5652	16.167	17.1963	25.7822	19.0069
1110034B05Rik	13.0264	17.0998	20.2622	18.4777	34.1916	23.2026	13.1234	15.9288
1110034G24Rik	5.78836	6.22609	1.50535	1.55552	4.15121	4.48435	3.57117	2.64083
1110035M17Rik	2.40141	3.65116	3.6918	5.93168	2.99823	1	2.86333	6.67532
1110036E04Rik	1	1	1	1	1	1	1.54145	1
1110037F02Rik	17.2292	15.7124	10.2277	10.183	14.3357	13.7546	7.64419	9.75105
1110038B12Rik	96.8996	105.523	143.252	149.593	72.0327	97.6637	101.965	83.1929
1110038D17Rik	8.12846	6.38333	13.9666	13.2683	10.2831	8.17838	9.48445	6.65727
1110038F14Rik	55.8931	60.5539	21.3561	19.7796	52.3886	60.8907	29.8566	29.9775
1110046J04Rik	8.87294	11.5285	5.02267	5.09443	10.871	15.1247	10.4754	7.26673
1110049F12Rik	75.2819	73.2482	95.5546	92.6296	59.6117	64.9809	54.841	33.7268
1110050K14Rik	1.21447	1.27049	1	1	1.07645	1.27051	1.42774	2.38967
1110051M20Rik	10.5527	17.8283	57.7058	57.8362	16.9329	11.1973	29.7532	25.8088
1110054M08Rik	1	1	1.19701	1	3.81525	2.13196	2.67058	3.90757
1110054O05Rik	19.593	15.8024	14.0523	14.865	14.3661	14.5333	10.0646	10.8513
1110057K04Rik	19.0901	18.8041	8.16773	6.65146	22.3987	18.4668	13.2772	14.1864
1110058L19Rik	141.103	109.687	366.633	338.473	107.352	89.9912	216.432	117.333
1110059E24Rik	14.3446	20.5951	15.5424	17.0051	18.8046	18.5529	15.8283	7.63948
1110059G10Rik	22.3854	21.1817	6.35432	7.35401	24.2385	21.23	9.69739	10.5186
1110059M19Rik	1	1	1.283	1	1	1	2.88551	6.42963
1110065P20Rik	76.8278	72.1976	237.603	243.152	65.6937	38.1841	175.585	90.0765
1110067D22Rik	5.7607	7.39013	1.37324	1.17095	6.57599	5.50349	4.39102	8.05082
1190002F15Rik	2.64604	1	6.4202	5.34455	1	1.77852	7.15562	8.49956
1190002H23Rik	6.03924	8.04626	41.581	49.5746	1	1	9.95797	10.8489
1190002N15Rik	10.3437	8.54185	3.18785	3.91234	14.7226	9.28887	4.97552	8.71923
1190003J15Rik	1.66054	1.3124	1.27188	1	1.70639	4.4367	2.64676	1
1190003K10Rik	1	1	1.1434	1.52545	1	1	1	1
1190005F20Rik	3.27558	5.06575	13.1761	11.9633	6.61062	6.56098	13.859	14.8233
1190005I06Rik	1.58701	4.60913	2.69129	3.43464	3.51102	2.11059	22.6589	5.99222
1190007F08Rik	28.7267	23.7098	17.0242	13.7208	19.9255	16.0215	16.9893	18.9923
1190007I07Rik	34.3742	45.7277	16.2646	12.1848	53.6573	40.5463	29.555	25.909
1200009I06Rik	1	1.16235	1	1	1	1.05412	2.14107	1.13902
1200011I18Rik	21.2313	16.5731	5.29789	6.63722	28.5044	25.4701	12.3003	12.4248
1200011M11Rik	13.7357	13.9245	8.04591	8.23209	9.60189	11.5356	8.50702	10.7097
1200014J11Rik	65.8088	54.6546	6.05491	5.61128	85.8758	68.2372	25.7746	26.9558
1200016B10Rik	72.314	82.6006	8.80027	8.51798	98.6348	67.1441	25.4067	22.5511
1300001I01Rik	11.0015	12.8396	7.38439	7.52588	11.6956	11.3959	11.3917	14.3515
1300002E11Rik	27.863	17.9616	54.4487	57.8665	25.1606	25.5565	38.082	30.3256
1300002K09Rik	1	1.04325	1.30113	1.24137	1	1	1.41039	1
1300010F03Rik	5.74956	7.169	3.76775	3.9835	5.49601	7.45653	6.76973	8.94562
1300014I06Rik	1	1.26465	19.0416	15.9095	1	1.26467	11.5092	4.17256
1300015D01Rik	2.52138	3.1586	1	1	2.83035	1.89949	1.4267	1.05776
1300017J02Rik	1.82625	2.06575	10.7697	9.55307	4.61473	1.92372	10.2882	7.84432
1300018I17Rik	12.9616	9.17151	10.3494	10.7946	7.97736	7.62919	7.02438	9.07356
1300018J18Rik	1.36076	1.68249	1.89094	1.70733	1.77161	1.34127	2.00732	2.84086
1500001M20Rik	55.4945	36.7916	18.3049	12.8282	44.0591	45.9727	34.2184	30.2723
1500002O10Rik	1	1.64442	9.97323	10.9325	2.45713	1	8.69967	5.96622
1500002O20Rik	9.0542	8.32818	73.5531	67.8675	10.1054	13.1905	74.3567	46.012
1500003O03Rik	23.3904	20.6398	14.3951	13.5651	23.9004	18.548	19.823	20.453
1500004A13Rik	1.63587	1.42962	1.44867	1.54801	1.04857	1	1.58881	1.66217
1500009C09Rik	1	1.11022	1	1	1.12461	1	2.15079	1
1500009L16Rik	5.87107	3.22944	3.0696	3.84379	4.19271	3.22963	17.7662	46.4347
1500010J02Rik	5.05938	4.3551	6.06121	5.81467	4.37173	4.65365	7.56345	5.7403
1500011B03Rik	43.4746	51.2305	24.7893	33.353	26.7854	35.7653	57.5121	69.9194
1500011H22Rik	148.771	214.82	458.154	535.428	210.28	171.957	321.209	236.573
1500011K16Rik	30.2635	23.5812	8.81855	7.96865	16.3728	18.2408	19.6867	14.4103
1500012F01Rik	132.962	96.3389	12.0309	15.9377	141.187	145.674	61.4232	87.0016
1500012K07Rik	1.3822	1.06886	1.31463	1.05489	1.40873	1.72311	2.19587	1.9287
1500015A07Rik	3.62392	5.34341	1.92571	2.13067	10.8211	5.60971	5.95286	6.23719
1500015L24Rik	1	1	1	1	1	1	1	1
1500015O10Rik	1	1	1	1	1	1.64542	1	1
1500016L03Rik	1.74075	1.35034	1	1	1.39608	3.10218	1.73869	1
1500017E21Rik	22.5178	36.6187	24.4963	29.9212	27.0569	21.5349	15.705	12.9948
1500031L02Rik	7.65056	11.0258	39.2374	36.2626	9.89019	12.0097	22.4505	30.2897
1500032L24Rik	609.754	615.049	232.908	230.99	681.696	620.122	275.825	227.688
1520402A15Rik	2.39915	7.61725	3.72238	3.30201	4.12855	2.56421	13.6841	13.2081
1600002D24Rik	1	1	1	1	1	1	1	1.89135
1600002H07Rik	16.7246	18.4539	1.9246	2.39147	16.1859	15.2679	6.68028	11.2344
1600002K03Rik	18.0522	21.4088	4.4377	3.62427	20.7243	14.1681	14.8814	9.03314
1600010M07Rik	1.75513	1	1	1.56944	1	1	1.75303	1.45871
1600012F09Rik	12.8885	11.9266	10.3903	11.8161	18.0373	15.0691	11.8954	18.4844
1600012H06Rik	13.2417	12.515	3.56058	3.65192	15.0739	8.99714	6.73264	17.6795
1600014C10Rik	2.42502	2.50045	1.04352	1	2.01782	1.60022	2.79277	3.2484
1600014C23Rik	1	2.87438	1.40781	3.24146	2.05957	1	6.43422	2.20374
1600014K23Rik	1	3.31355	2.61076	1.73777	2.83096	1.46275	15.6345	11.6976
1600015I10Rik	1	1	1	1	1	1	1	1
1600016N20Rik	6.99285	7.70651	6.41967	5.83741	8.40171	4.83261	14.5516	14.9464
1600019K03Rik	1	1	1	1	1	1	1	1
1600020E01Rik	52.582	73.2918	92.5633	95.0908	81.5389	80.8008	116.49	112.549
1600021P15Rik	5.59761	5.5535	1.08905	1	6.4373	4.01886	2.51029	3.76001
1600025M17Rik	1	1.42898	2.12	6.1299	4.87995	1	20.8991	9.2648
1600027N09Rik	12.6513	29.1478	30.8107	32.5825	12.2813	11.2771	14.3459	16.1118
1600029D21Rik	1.28422	1.08961	1.15598	1	1.30394	1.26886	1	1.1151
1600029I14Rik	1	1	2.07489	1.17774	1	1	1	1
1600029O15Rik	10.5953	9.0677	1.5585	2.53486	13.5416	8.97669	4.18953	4.06159
1700001C02Rik	4.36838	9.3998	20.4099	15.3168	6.89446	2.44836	70.9282	40.0631
1700001C19Rik	6.47747	7.34685	6.86174	6.36967	21.6482	10.0677	82.5235	29.6152
1700001D01Rik	1	1	1	1	1	1	4.00793	2.57054
1700001F09Rik	1.2291	3.16704	2.88594	2.72763	1.98001	1	29.1008	10.1852
1700001G11Rik	6.78182	9.85455	530.218	481.018	9.24416	3.86495	264.301	67.5651
1700001G17Rik	1	2.50364	17.8248	26.0024	1.72857	1.8593	17.9846	4.86261
1700001J03Rik	12.6533	23.5583	34.687	29.2023	7.66581	3.56366	210.986	81.3378
1700001J11Rik	2.16808	6.32943	194.104	152.971	1.66132	1.64999	103.231	47.9982
1700001K19Rik	6.39272	8.25903	3.21963	2.8769	10.7596	5.70896	45.4694	15.3634
1700001K23Rik	2.09546	9.28949	5.50888	1.82608	2.17149	1.51814	41.9652	6.98903
1700001L05Rik	25.1162	34.9253	66.5636	73.5613	29.6014	20.7935	40.1365	27.5943
1700001L19Rik	2.74569	5.49504	7.14737	6.7776	4.21514	1.73395	43.4569	25.1545
1700001O22Rik	6.16464	6.58378	55.4646	50.365	22.01	8.76041	79.1064	26.908
1700001P01Rik	3.963	10.8094	18.6836	12.7304	1.79216	1.35036	94.0743	34.2982
1700003C15Rik	1.61607	7.41012	503.836	539.906	1.98825	1.29139	119.878	29.8164
1700003D09Rik	1	1.12417	1.10807	1	1	1.12418	1	1
1700003E16Rik	4.20223	5.1449	58.8546	56.9847	4.24425	3.63064	85.2025	65.8068
1700003F12Rik	9.23371	19.9142	9.47243	13.8614	22.6985	7.39799	279.286	131.4
1700003F17Rik	1	2.98838	1.34609	1.31704	6.84485	1.39771	49.6332	11.2156
1700003G13Rik	2.24198	1.2937	1.2556	1	1	1	10.2889	5.1495
1700003G18Rik	3.24361	11.9648	79.8024	87.0044	10.5973	2.76866	50.9678	44.1587
1700003H04Rik	3.25039	11.6432	325.884	309.855	2.80494	1.7983	204.093	76.5281
1700003L19Rik	1.28701	1.27148	3.12637	2.51501	1	1	12.4483	6.57907
1700003M02Rik	3.67499	5.67123	141.846	139.1	1.77017	1.68128	63.8922	40.2488
1700003M07Rik	2.66234	1.82757	1.72022	1.32988	2.43002	3.56571	1.96128	2.06295
1700003P14Rik	1.19691	4.53887	6.18707	7.83048	10.0548	5.28426	50.876	38.5593
1700006A11Rik	12.1927	9.85015	349.468	402.706	2.68322	5.05321	140.432	105.218
1700006E09Rik	4.14895	9.9357	9.29503	9.54854	8.74526	2.78729	188.782	65.6547
1700006F04Rik	1	2.87834	4.26938	1.99831	3.83149	1	59.7476	6.62935
1700006H21Rik	1	2.76005	35.3111	36.3597	1	1	8.05108	5.97342
1700007B14Rik	3.78215	2.60026	3.36755	2.19887	3.35197	2.60038	20.061	18.1579
1700007F19Rik	1	1.8186	28.1609	34.6095	1	1.10233	12.0035	6.91428
1700007G11Rik	3.36772	16.0054	599.956	583.244	4.29167	2.79184	272.293	107.721
1700007I08Rik	1.47975	1.2269	1.5924	1.45222	1.12826	1	9.37232	9.1601
1700007J10Rik	137.522	86.0087	13.9892	11.7348	157.636	125.766	66.6764	41.8408
1700007K09Rik	7.26186	20.0161	19.9911	20.3851	2.40978	2.87059	106.498	69.8694
1700007K13Rik	5.4075	6.88568	5.26851	6.27875	2.66356	2.47154	54.7768	26.8288
1700007L15Rik	25.3508	33.2465	225.273	225.241	23.9772	18.3441	119.272	44.8543
1700007P06Rik	1.25131	2.66396	5.34436	3.65312	3.95624	3.61502	59.1407	46.187
1700008A04Rik	9.12611	9.7845	13.1046	5.66883	21.2769	6.49077	231.756	47.5422
1700008F21Rik	3.22577	5.79192	321.787	306.966	4.08965	1.59628	157.285	45.2087
1700008I05Rik	1.09896	1.0936	2.22192	2.19397	1.4233	1	15.9996	10.7383
1700008J07Rik	5.46854	11.5669	73.3627	68.0253	6.30136	6.21785	48.8334	32.0467
1700008K24Rik	58.8643	48.8713	2380.58	2622.58	38.4812	23.2346	1389.64	614.5
1700008O03Rik	2.54019	3.08122	30.7045	30.5339	1.7059	2.0407	31.9374	20.2467
1700008P02Rik	1.53273	3.77151	1.65782	1	6.6971	1.50395	27.0313	14.2682
1700008P20Rik	8.75514	13.2978	18.2743	11.4922	6.1224	4.66808	98.3516	49.7721
1700009C05Rik	3.13459	2.26194	85.7843	107.843	2.14138	1.50482	58.4735	65.51
1700009J07Rik	2.97188	2.4507	1.36072	1.49566	13.8867	4.52342	35.7394	17.2374
1700009N14Rik	5.85206	7.95384	6.20456	3.99365	11.8494	6.42445	83.2553	48.5163
1700009P17Rik	3.81132	11.2823	154.05	160.423	3.80601	4.54591	132.203	77.0525
1700010B08Rik	13.8134	25.4528	1386.29	1276.28	15.4239	3.12651	471.309	185.349
1700010D01Rik	4.69114	7.98285	8.81336	10.5433	19.6088	6.48699	226.058	72.1105
1700010I02Rik	1	1	4.31165	7.06731	5.30214	2.26853	46.4661	23.8085
1700010I14Rik	11.5937	12.1632	698.122	688.025	7.36016	5.65907	372.972	182.994
1700010J16Rik	1.22776	1	1.56247	3.40451	1.7307	1	18.2614	5.15063
1700010K23Rik	6.41763	33.4551	1279.47	1396.84	1	1	543.954	175.423
1700010M22Rik	7.55282	21.7507	27.7367	19.2618	24.4603	4.50367	491.661	161.262
1700011A15Rik	3.00291	10.8937	11.4423	9.22316	2.18996	3.9473	100.866	48.8564
1700011B04Rik	1	1	2.73046	4.6988	1	1	14.9751	4.83088
1700011E24Rik	9.22551	33.266	1194.13	1205.07	8.50283	3.28856	712.454	331.956
1700011F03Rik	8.22329	7.58844	2.06182	2.16722	15.8975	1.24404	87.6952	43.3116
1700011F14Rik	59.7317	70.7344	129.492	125.089	95.6837	86.5903	84.0155	65.4976
1700011H14Rik	1.64615	3.90313	6.0531	4.89804	4.28222	1.15281	34.9893	7.28015
1700011I03Rik	11.8056	20.4776	380.468	352.457	4.05241	5.82159	237.857	96.1155
1700011J10Rik	23.4349	25.9659	9.55518	13.5641	26.4034	19.4139	15.8053	11.4217
1700011L22Rik	7.02944	14.4976	12.2504	10.8513	6.80313	1.19012	93.9954	33.9638
1700011M02Rik	37.7254	30.9703	3.96394	8.05934	13.3214	9.1744	12.4896	24.6215
1700012A03Rik	10.8455	8.03635	4.42202	6.1146	34.4584	14.246	94.8173	63.7316
1700012A16Rik	22.8005	29.134	595.864	538.345	28.5607	17.706	292.549	162.482
1700012B07Rik	9.25417	9.92787	13.7185	10.9613	22.8367	2.88797	122.041	42.922
1700012B09Rik	26.549	30.673	806.865	846.522	14.8341	7.42458	436.38	248.142
1700012B15Rik	23.3763	28.5999	17.9464	14.229	16.1233	13.1924	11.8892	7.52449
1700012D01Rik	5.43546	9.39094	252.675	233.699	6.08212	5.79523	121.056	29.4833
1700012D14Rik	2.83009	6.1932	7.32738	7.07223	5.69706	1.69248	6.47496	8.11491
1700012I11Rik	1	1	1.15336	1.14049	1	1	1	1
1700012L04Rik	1	1	1.39892	1.73086	2.5547	1	7.28221	1.58875
1700012P22Rik	3.02551	7.70572	35.3483	32.7704	1.86644	2.91608	43.6193	16.7494
1700013D24Rik	17.027	15.7139	33.2072	31.57	14.1066	5.01323	354.961	165.363
1700013F07Rik	7.81564	30.2005	19.1519	20.3491	19.0073	4.03407	315.645	98.4172
1700013G23Rik	18.7094	46.7263	992.72	893.589	34.2705	18.2054	624.354	204.526
1700013G24Rik	7.91792	15.6789	11.3122	5.79376	14.5964	3.47617	140.464	72.7809
1700013H16Rik	207.041	233.544	3.762	3.99017	411.837	300.216	60.9215	26.0138
1700013N18Rik	4.21111	21.6991	568.052	641.255	8.75826	1.90004	205.227	100.554
1700014N06Rik	12.5979	15.2789	1.60618	1.27765	22.459	13.1904	2.83581	1.22366
1700015E13Rik	9.55722	27.5953	30.9381	21.972	7.53654	3.89104	286.868	123.157
1700015F17Rik	10.8377	23.1003	15.4251	20.7054	17.767	2.45409	146.621	71.9649
1700015G11Rik	22.1175	19.3769	7.25816	13.7396	104.882	36.1587	332.041	144.674
1700016C15Rik	3.28343	2.34992	1.70489	1	12.5991	1	87.813	42.6127
1700016D06Rik	7.6102	13.2272	7.16702	6.53856	17.0231	9.33743	70.1405	35.8005
1700016G22Rik	1.39989	3.26951	159.997	161.728	1.42764	1	121.43	32.5792
1700016H13Rik	5.79226	8.29751	3.41613	4.01814	33.6285	6.84383	66.7295	94.8047
1700016K19Rik	19.8754	15.981	207.996	198.146	13.9929	7.1571	274.255	86.4024
1700016L04Rik	1	2.66734	13.1526	11.1355	1.23563	1	6.05367	3.14155
1700016L21Rik	1	2.54792	2.34713	1	1	1	18.9509	9.94676
1700016M24Rik	7.74332	6.36671	171.552	177.014	3.73534	3.99153	120.001	65.1848
1700016P04Rik	23.1228	39.5819	14.6585	19.7679	110.419	28.4674	418.783	228.618
1700017B05Rik	2.18398	3.23983	14.8075	15.2357	3.46197	2.33779	13.9875	10.9892
1700017D01Rik	5.39968	6.79655	191.144	194.378	2.68037	1.59457	80.1302	39.1804
1700017G19Rik	1.13921	3.30427	66.1459	62.1468	1.52103	1	25.2235	6.83473
1700017J07Rik	2.74128	10.3334	2.91122	6.25235	1	4.29441	78.5606	52.4777
1700017N19Rik	3.40774	5.85198	19.0969	19.0776	4.24655	1.09903	38.2681	29.8706
1700018A04Rik	2.52508	7.34727	75.573	62.8727	1.32619	1.28854	53.0124	13.5994
1700018A14Rik	2.5341	1.58044	1	1	1.65623	1	9.87301	2.11829
1700018B08Rik	4.90675	9.56654	99.9657	93.131	6.88705	5.19964	97.5112	32.2831
1700018B24Rik	16.2318	18.8934	225.808	202.527	20.9147	15.316	124.671	40.3988
1700018C11Rik	13.9909	11.3975	18.8234	11.0475	24.5105	7.93228	186.684	58.466
1700018F24Rik	2.02006	5.0203	197.213	190.742	1.36362	1.48248	93.9063	43.7558
1700018G05Rik	32.0977	51.5337	3.62559	13.6272	6.96905	12.3145	6.56609	3.90625
1700018L02Rik	2.19317	4.80908	148.823	157.221	1	1.42327	89.3464	74.3867
1700018L24Rik	1.8173	13.8846	13.3345	12.71	8.28351	2.54628	181.391	42.0419
1700019A02Rik	31.5231	65.0044	1729.88	1909.49	28.529	23.2643	911.207	347.258
1700019B03Rik	1	1.93988	16.5413	14.9037	1.47227	1.83552	10.7987	3.8168
1700019B21Rik	168.495	148.164	5.26107	8.51949	291.629	188.715	16.9101	35.3045
1700019D03Rik	21.7412	24.5894	29.4567	14.5926	40.8726	13.3797	283.427	103.596
1700019E08Rik	3.88738	1	4.56531	5.89903	1	3.04853	3.87933	4.06944
1700019E19Rik	51.5689	46.2644	518.111	506.102	30.3663	25.4251	359.577	127.205
1700019G17Rik	2.07121	2.58936	2.65658	2.59477	1.35969	1.63635	6.53332	3.89886
1700019G24Rik	7.50232	18.9784	512.799	624.48	8.48852	4.78524	278.325	103.698
1700019L03Rik	1.84601	4.40101	13.9711	12.8822	2.47019	2.20046	17.4513	14.4904
1700019M22Rik	25.1113	38.8886	28.5316	30.6193	56.3126	5.0467	533.462	249.994
1700019N12Rik	30.6559	45.372	2119.35	1921.8	15.9922	10.6913	963.206	285.634
1700019N19Rik	8.13971	19.4184	43.2103	40.6458	26.4509	6.32131	184.174	87.2162
1700019O17Rik	1.10255	2.35795	1.16883	1	2.31595	1.29101	11.5327	4.48835
1700020A23Rik	1.96919	9.2034	1.39891	3.92344	6.18231	1.45841	50.4405	22.6937
1700020C07Rik	2.88067	2.52479	2.54816	3.026	1.86194	2.01661	50.2971	14.0564
1700020D05Rik	7.29873	32.9562	767.921	738.23	10.7977	2.62503	439.35	132.715
1700020G17Rik	1	4.98656	3.20783	1	3.86817	2.81223	16.2831	7.51688
1700020I14Rik	77.5365	82.317	20.0776	20.7774	91.7637	88.2273	50.9538	36.6485
1700020L24Rik	1.42795	6.05992	4.52285	4.06577	3.05943	1.60724	51.5706	31.1556
1700020M21Rik	1	1	1.58472	1.80346	1.75961	1	3.83332	2.29445
1700020N01Rik	18.2441	32.9353	291.928	307.612	33.6113	27.615	167.892	52.1626
1700020N15Rik	1	2.72093	3.24655	1.68599	5.37771	1	25.0395	5.42078
1700020N18Rik	2.81937	3.15116	197.573	206.453	1.48641	2.29081	120.29	62.3384
1700020O03Rik	9.96101	10.0307	7.96302	9.17838	8.52308	9.99182	7.26358	3.89979
1700021C14Rik	90.2896	95.5509	1214.03	1243.05	89.8809	52.5293	947.968	363.282
1700021F05Rik	57.2613	41.708	86.8009	85.6834	69.0765	57.1902	109.856	49.7458
1700021F07Rik	7.05143	27.2631	207.586	180.581	11.2782	2.0102	154.704	88.3593
1700021K19Rik	9.48959	6.89269	19.6279	22.3475	7.43357	7.38428	14.8866	15.0244
1700021N21Rik	1.44382	2.46932	9.03772	8.363	1	1	4.09809	5.31366
1700022A21Rik	2.12544	5.13989	2.33821	2.32017	5.14556	3.48414	47.6379	18.6232
1700022A22Rik	1	3.48627	2.96706	2.44155	2.53323	1	10.7698	2.45155
1700022E09Rik	1	1.81211	1.70677	1	2.83631	1	15.5549	10.3878
1700022H16Rik	1	1	1.47078	1.43126	1	1	2.7109	2.38961
1700022I11Rik	1.04417	1	8.49002	9.82638	1	1.08356	8.70795	5.56121
1700022P22Rik	8.63862	45.6656	62.7375	42.8925	7.68356	3.62761	648.474	280.253
1700023A16Rik	2.31583	9.29755	383.725	346.084	3.65796	2.24474	170.415	71.6949
1700023C21Rik	1.84017	1.79471	2.38325	2.26713	1	1	20.2701	12.2282
1700023E05Rik	2.0268	3.33099	17.398	16.5635	4.29421	1.38853	19.8405	12.1026
1700023F02Rik	11.9583	10.3288	358.225	419.963	3.34378	1	226.112	140.792
1700023F06Rik	4.20218	5.46368	1.4162	1.94602	2.80232	1.63771	17.9852	20.0518
1700023L04Rik	6.45887	20.2761	18.6693	15.3429	14.1635	9.10315	187.896	135.665
1700024B18Rik	1	1	2.16936	2.0712	1	2.34377	10.2076	12.2178
1700024F13Rik	4.01079	1.63286	1.27539	1	4.93527	1.63292	12.3424	11.9736
1700024G13Rik	5.80879	11.6134	21.4526	18.527	13.8564	1.75816	83.3208	6.8423
1700024P03Rik	1	2.89617	2.48518	2.81401	1	1.94816	12.9943	7.33222
1700024P04Rik	19.8724	59.4225	41.487	22.563	56.6543	34.0006	523.964	233.065
1700024P16Rik	1.53056	1	1.1747	1.4401	1.90782	2.85703	2.16399	2.99824
1700025B11Rik	8.59901	7.34222	17.9266	12.7978	3.86815	1	107.09	91.6928
1700025C18Rik	2.56183	1	1.51428	1.47111	2.67023	1	15.9518	10.867
1700025E21Rik	6.77019	25.3399	476.566	481.504	12.8921	3.97939	184.212	89.7264
1700025F22Rik	8.28606	14.0945	810.709	813.89	3.33753	2.7231	394.077	150.599
1700025F24Rik	2.57814	3.1325	86.1848	91.4445	1.48219	1	25.7302	8.94315
1700025G04Rik	1.96106	1.95529	1.06705	1.0737	1.59227	1.61637	1.95839	2.00929
1700025K23Rik	77.0047	176.395	3940.27	3853.56	115.804	49.3985	2119.07	750.497
1700025K24Rik	1	2.64711	1.95563	1.65656	1	1.27454	11.7082	5.93633
1700025M24Rik	1	3.55522	4.79343	6.7836	4.11589	2.58653	35.4058	26.1984
1700025N23Rik	4.34296	5.00531	6.87074	9.23494	5.05165	5.21647	42.3372	13.4551
1700026D08Rik	3.42617	2.21494	263.574	236.259	1.91573	1.13501	154.134	53.3633
1700026D11Rik	2.69349	6.03441	134.632	148.225	1.77615	1.22886	67.5857	49.4971
1700026F02Rik	1	2.05855	93.5843	103.112	1.59839	1	57.3571	24.1135
1700026J04Rik	3.769	4.22361	5.50041	4.37306	2.67041	1.67164	38.1712	19.3733
1700026L06Rik	12.9916	27.7816	51.454	60.0292	34.8408	7.30207	375.358	149.926
1700027A15Rik	41.3517	81.5005	23.3462	28.1093	81.0279	59.2983	419.446	174.578
1700027A23Rik	8.95472	17.1644	322.594	295.705	2.89038	3.29926	152.254	69.456
1700027D21Rik	3.20849	8.05035	4.40878	6.30847	4.09982	1.39172	49.176	25.1482
1700027F09Rik	1.83038	3.61818	4.41784	2.25237	1.88802	1	12.0409	12.0974
1700027H10Rik	1	1	1	1	1	1	5.09296	1
1700027I24Rik	1	1	2.56164	3.38425	2.01436	2.79456	28.1153	18.6699
1700027J07Rik	1	1	1	1	1	1	1	1
1700028B04Rik	1	1	1.36797	1	1	1	1	1
1700028D13Rik	1.87884	7.23473	4.61221	4.43727	1	1	29.5119	20.6858
1700028E10Rik	9.08161	14.046	17.2391	17.3992	10.9967	7.24715	13.2472	9.06159
1700028I16Rik	3.92131	8.25352	69.3867	61.3053	1.78102	1.34543	39.5995	17.193
1700028J19Rik	12.8688	31.8357	1305.14	1157.72	13.5233	7.58682	443.497	159.231
1700028K03Rik	34.3403	58.9739	153.018	178.995	57.5595	20.7214	73.0489	63.7601
1700028M03Rik	1.58922	1	1	1	1.63012	1	7.46338	3.14757
1700028P14Rik	3.57703	18.2848	177.848	185.792	4.25697	1.22162	159.163	73.5797
1700028P15Rik	2.67011	3.70814	34.3887	29.9666	1	1.2257	12.6582	2.15946
1700029B22Rik	1.9466	4.87999	2.03898	1.95176	6.39894	1	34.0387	7.13357
1700029F09Rik	402.876	549.216	362.479	425.007	521.238	395.588	223.529	182.156
1700029F12Rik	11.2388	43.6739	1234.06	1290.08	11.4813	9.88985	436.466	244.387
1700029G01Rik	5.2242	11.9505	3.04105	3.49295	6.89225	4.90911	75.0895	38.3749
1700029H14Rik	6.03127	7.75442	5.17408	5.23714	26.3058	7.5997	120.067	52.0648
1700029I01Rik	1.76082	2.1555	15.4583	15.1909	2.36167	1.64389	5.1398	3.17276
1700029I15Rik	8.75531	18.4223	26.5365	22.1998	12.4037	5.58519	264.912	129.376
1700029J03Rik	1	1	1.65669	1.40104	1	1	2.06069	1
1700029J07Rik	4.98718	7.2664	3.27231	2.89653	8.93744	6.91876	16.4149	12.5513
1700029J11Rik	12.8853	35.388	48.193	35.796	14.8317	8.60567	533.651	215.897
1700029M20Rik	10.3455	9.11251	278.076	276.209	7.3254	4.6929	112.384	53.746
1700029N11Rik	1	1	5.25662	4.24941	4.22568	3.03812	28.501	13.0408
1700029P11Rik	22.8163	14.6376	644.091	672.077	15.8098	9.79341	253.742	132.142
1700030A11Rik	1.22743	1.43024	20.096	23.8095	1.24321	1	7.80376	3.21043
1700030C10Rik	10.4155	8.454	9.00355	11.4187	3.40781	2.4522	2.93909	3.98412
1700030F04Rik	6.81459	5.12498	5.78654	7.02901	10.3272	1.68755	108.995	36.3213
1700030F18Rik	2.49216	2.41142	110.629	122.805	2.19679	1.35288	63.4959	26.3799
1700030J22Rik	4.82297	8.81721	19.6509	19.9507	5.68954	4.82916	43.6083	27.0235
1700030K09Rik	4.56888	4.90531	23.5238	22.319	3.02054	3.58169	20.609	14.6879
1700030L20Rik	1	2.13042	2.14775	1.9012	1.213	1	5.96562	1.96795
1700030M09Rik	1.20468	1.38722	1.84247	2.5435	1	2.93625	15.9003	7.46553
1700030N03Rik	3.44192	1.76993	2.34012	1.61381	1.87047	1	5.87024	8.91132
1700030O20Rik	1	2.13185	67.9819	61.156	1	1	24.4674	8.75341
1700031A10Rik	1	1.32553	2.98314	6.96905	1	1	4.77515	1
1700031F05Rik	3.15308	3.54573	1	1	1	1.89108	1.40258	2.30791
1700031M16Rik	7.52343	8.83175	6.5766	4.78405	25.685	14.7661	175.141	76.2919
1700031P21Rik	22.0519	46.5152	22.0434	52.0271	81.4039	13.8022	279.911	156.286
1700034E13Rik	15.8147	10.7014	15.5407	5.72647	63.7625	10.1632	308.401	122.145
1700034F02Rik	2.59709	2.7084	54.9706	57.004	3.04953	2.88851	24.3328	14.0976
1700034G24Rik	7.61951	1	1	1.27728	8.18285	1	14.1236	12.3932
1700034H14Rik	15.0018	21.5286	20.7099	18.9497	18.07	15.9672	15.6609	15.1192
1700034H15Rik	2.34685	3.22946	1.83154	1.39498	3.12049	4.11443	3.98467	5.04535
1700034I23Rik	2.88911	3.88653	8.11761	6.69826	4.26345	3.47437	26.432	10.975
1700034J05Rik	4.57611	8.16742	33.1503	30.3199	3.0025	1.96591	50.7563	21.2746
1700034K08Rik	1	3.49391	5.03075	7.24866	1	1	4.75602	1
1700034O15Rik	8.53169	18.5364	26.5156	22.6261	25.7829	5.11044	308.939	174.506
1700034P13Rik	2.08531	3.05317	8.04808	7.36549	1.38688	2.82519	5.81014	6.42075
1700036G14Rik	5.17912	4.07455	89.2992	79.786	1.99315	1	16.2807	17.9243
1700037C18Rik	4.65818	7.9205	15.4834	21.7552	4.5395	4.46054	53.9827	19.6242
1700037H04Rik	51.2533	76.2034	114.114	132.221	37.4157	50.5249	129.35	197.101
1700039E15Rik	2.93433	4.08155	152.523	130.207	1.32662	1.67414	133.386	87.9521
1700039E22Rik	1	1	1	1	1	1	1	1
1700040I03Rik	27.5185	34.0782	18.7936	18.8397	37.1357	23.8969	19.4407	20.9319
1700040L02Rik	8.3718	9.96521	497.249	488.265	4.21774	5.12719	163.328	76.4876
1700040N02Rik	1	1	1.92412	2.69308	1.1715	1	2.43932	1.19484
1700041C23Rik	8.32577	30.2575	57.285	47.0359	1.87047	12.55	327.306	212.628
1700041M19Rik	2.68173	4.34054	2.93815	1.25364	1	1	17.7704	10.6029
1700042B14Rik	1	1.1727	1.6012	1	1.19525	1	9.55743	4.54916
1700042G07Rik	36.5555	26.0282	7.80676	9.72952	72.6252	27.5947	315.985	111.504
1700042G15Rik	13.9444	5.13839	222.565	228.75	2.49616	2.4889	164.557	89.8628
1700042O10Rik	1.3572	1.50681	1	1.13468	1	1	8.65836	1.43397
1700044C05Rik	1	1	1	1	1	1	1.67544	1
1700044K03Rik	1	1	2.47811	1	1	1	36.8116	4.27224
1700045H11Rik	1.39989	4.78252	29.6393	35.0755	3.99351	3.64799	18.9449	5.85834
1700045I19Rik	1.63108	1.14923	1.25975	1.83281	2.01231	1	12.1704	13.0756
1700046C09Rik	2.30355	2.23301	180.203	173.024	1	1	49.5301	14.1975
1700047G03Rik	1	5.1644	173.553	182.676	1	1	42.9522	17.3436
1700047L14Rik	2.50538	1	2.23922	1	5.29296	2.42404	8.00552	2.82891
1700047M11Rik	3.58187	1.91582	119.225	103.459	4.45134	1.91589	42.8385	10.4103
1700048M11Rik	1	1	1	1	1.59624	1.52742	4.89194	5.06423
1700048O20Rik	34.0236	41.5451	102.339	98.2565	56.2502	47.0087	55.3512	20.5432
1700049E15Rik	1	1	1.3572	1.16361	1	1	2.08177	2.05435
1700049E22Rik	1	1	1	1.38714	1	1	3.55977	1
1700049G17Rik	1.34541	1.56434	2.68021	2.68124	1.03358	1.59409	1.93941	3.2127
1700049L16Rik	2.55042	9.79918	23.3352	16.3939	5.69775	2.95554	148.137	63.474
1700051A21Rik	2.48281	11.4556	299.946	299.553	2.44157	1.89263	137.442	52.4246
1700052I22Rik	17.1602	22.2304	22.4327	11.8323	25.9627	12.89	334.943	185.336
1700052K11Rik	4.73234	2.99834	29.4056	28.2956	6.34696	2.66542	25.5086	11.1812
1700052N19Rik	24.0433	20.4687	161.102	139.508	19.4222	20.2587	77.8202	38.4184
1700054A03Rik	1	1	1.44464	1.61097	3.02168	1	10.426	2.31244
1700054K19Rik	4.14886	1	35.2161	35.1933	1	1	4.76811	2.53025
1700054M17Rik	1.64545	1	4.18799	3.92038	1	1	10.0111	1
1700054N08Rik	1.81907	1.77476	1.46679	1.14254	1.80855	1.89403	14.5713	3.52605
1700054O13Rik	9.44448	16.1344	12.7077	15.0764	31.4188	12.3517	171.192	37.1778
1700055C04Rik	1	1	1	1	1	1	5.09131	4.73838
1700055N04Rik	1	1	1.28536	1.65352	1.18536	1	1.51853	1
1700056E22Rik	1.20388	1.19285	1.5035	1.30749	2.30818	1	15.2317	12.8894
1700057G04Rik	3.01787	4.64387	17.007	15.525	5.31585	2.21472	35.2083	11.0291
1700057H15Rik	1	1	4.13539	3.11635	1	1	1	1
1700057K13Rik	8.62105	11.8131	9.48783	6.74697	17.5397	6.513	159.702	33.9511
1700058G18Rik	11.7672	12.7928	491.294	476.845	12.2116	6.62884	303.621	82.2421
1700060C16Rik	1	1	1	1	1	1	1.70351	2.28565
1700060C20Rik	1	1	35.5015	38.6832	1	1.38122	11.0469	2.46883
1700061F12Rik	2.6037	4.90068	7.4122	6.70117	1.98001	1	30.4716	14.3603
1700061G19Rik	1.20732	1.52295	2.30845	2.30284	1.44342	1	12.9912	7.80078
1700061I17Rik	1	1	1	1	1	1	5.85325	1
1700061J05Rik	6.018	19.1323	20.6937	14.4926	9.14391	1.99698	341.055	132.554
1700063A18Rik	1	1	1	1	1	1	1	2.23816
1700063D05Rik	5.00446	7.99285	5.31075	4.7166	8.90597	4.49672	38.1685	17.4665
1700063O14Rik	1	1.5109	5.44626	3.03651	1	2.02188	3.15447	6.24964
1700064J06Rik	1.85389	1	1	1.64392	1	1	1.85152	1
1700064M15Rik	9.46571	9.67497	208.616	228.161	11.185	2.00104	136.426	48.5689
1700065D16Rik	1.303	3.00625	12.7232	11.2864	2.10171	1.57326	9.0374	4.31311
1700065I16Rik	2.78803	4.14096	116.229	114.646	2.36581	1	53.982	9.9996
1700065I17Rik	4.45681	14.4878	15.2281	17.618	10.2418	2.22627	223.774	107.569
1700065J11Rik	3.08326	4.28424	2.14329	4.14194	2.48523	1.6569	16.9272	12.8113
1700065J18Rik	7.22032	1	1.64007	1.58634	3.49452	1.73553	69.2328	26.5055
1700065O20Rik	1	1	3.82852	3.59107	1	1	4.73794	2.518
1700066B17Rik	1	2.3499	2.95799	2.79363	3.54362	1.45	28.0397	15.4486
1700066B19Rik	1	1.95964	2.2249	2.68311	1	1.76777	3.76532	3.3008
1700066J24Rik	1.61729	2.16779	3.03261	2.62924	1	1.87591	9.61804	14.1244
1700066M21Rik	19.4254	13.2839	41.0208	43.5622	18.2115	13.3374	25.4065	17.3171
1700066N21Rik	2.36455	1	1.22466	1	1	1	8.89233	1
1700066O22Rik	1.20577	1	2.69386	3.3275	1	1	6.54021	3.74989
1700067G17Rik	1.77973	2.47509	213.46	243.546	1.41693	1	98.1952	39.3663
1700067K01Rik	6.30317	3.84253	6.23866	4.46587	3.45754	3.84277	7.52236	7.6577
1700067P10Rik	3.10927	16.213	13.1544	11.5376	3.53763	1.74824	54.8994	31.7512
1700069L16Rik	1	1	76.8083	77.4829	1.33271	1	16.2022	12.3394
1700069P05Rik	1	1	1	1	1	1	1.26608	1
1700071K01Rik	1	1.17643	1.30709	1.28131	1	1.70578	9.18412	3.71932
1700071M16Rik	1.20577	1.97317	2.18527	1.46517	1.65937	1.3893	23.5875	13.6939
1700072B07Rik	1	1.61053	5.78199	1.48673	12.044	2.83174	68.5835	26.0935
1700072E05Rik	2.4745	1.52302	1.91035	2.38988	1.19711	1	9.63855	2.7914
1700072O05Rik	1	1.63423	1.82794	1.50562	2.79261	1.31714	14.0385	4.66576
1700073E17Rik	1.10618	1.46872	2.07807	1.85412	1.41637	1	8.02401	5.34323
1700074H08Rik	1	1	1	1	1	1	1	1
1700074P13Rik	9.73209	20.6804	621.494	661.35	15.2955	4.16136	285.561	171.527
1700080E11Rik	4.73155	1.66181	1.57596	2.05522	9.97873	3.20622	28.9087	19.1342
1700080N15Rik	1.67632	6.11778	4.89718	3.04002	16.9117	4.19888	54.2801	19.8984
1700080O16Rik	5.35569	8.29832	1.81956	1.75076	15.1071	11.0066	25.0757	23.2257
1700081H04Rik	1	1	1.55556	2.14507	1	1	2.0095	3.66476
1700081H22Rik	1	1	1	1.41159	1	1	19.5057	1.66311
1700081L11Rik	36.6801	30.2293	10.9675	11.2584	33.9519	35.4735	20.5299	25.3635
1700084C01Rik	1	1	1.10361	1	1	1.11906	1.75304	1.15291
1700084E18Rik	15.879	15.0739	78.3869	80.0507	20.5279	13.1558	98.7926	32.2235
1700084F23Rik	1	1.17517	2.52448	2.3965	1.99022	1	21.3141	9.77466
1700084J12Rik	1	1	14.6073	6.56476	1	1	3.64919	2.79308
1700085B03Rik	1.40193	5.18227	8.60179	4.33422	5.18911	1.76046	78.8267	21.0349
1700085C21Rik	1	1	1	1.13361	1	1	2.59013	1.86102
1700086L19Rik	3.5294	30.7418	448.045	437.231	6.95093	7.6997	351.955	105.552
1700086O06Rik	4.74787	4.95931	4.97036	4.9434	3.49426	2.24359	6.17149	4.3415
1700088E04Rik	6.93175	9.69674	126.49	126.246	6.55052	6.19043	65.1713	33.9702
1700090G07Rik	13.774	16.0364	13.8522	12.7733	18.9105	3.41676	256.333	95.1507
1700091E21Rik	1	1	1.27838	1.25501	1.36164	1	6.73285	1.8217
1700092C02Rik	1	1	5.14173	3.27643	1	2.90378	20.0656	7.11261
1700092C10Rik	1.42618	3.01561	5.20997	9.3559	3.27881	1	61.3493	42.94
1700092E19Rik	1	1.81917	1.17823	1.2449	1	1	4.56242	3.23584
1700092K14Rik	1	1	1	1	1	1	11.5522	1.98891
1700092M07Rik	22.1844	14.3588	24.9785	16.975	67.0763	16.0299	546.739	164.003
1700093K21Rik	7.04304	15.7511	17.8495	15.259	11.4316	3.70229	186.535	87.8307
1700094D03Rik	16.54	17.4794	7.90527	9.43414	19.9187	19.7697	26.6312	14.0003
1700094J05Rik	3.35399	1.3711	1.48445	1.44378	2.67825	3.78351	6.47734	4.57489
1700094M24Rik	5.05803	1.63974	5.45406	6.10021	1	1	19.2102	12.0929
1700095A21Rik	4.41692	7.29397	9.8825	6.42457	10.2314	2.70122	92.4617	34.4288
1700095B10Rik	3.21443	6.49846	5.84837	3.76679	5.23694	2.22213	46.2232	37.6196
1700095B22Rik	1.52673	1.49823	1.4336	2.0592	2.12657	1.83045	2.40069	1
1700096J18Rik	1.62222	1.58855	1	1	2.99621	2.1772	14.0301	5.53566
1700096K18Rik	1.74969	4.07288	11.4914	11.0818	3.13793	3.00936	13.2108	7.07209
1700097N02Rik	5.36827	7.19787	191.784	208.527	5.15241	4.67312	108.934	58.1988
1700100L14Rik	1	2.23131	4.75055	4.68112	7.2644	1	27.6113	11.6752
1700101E01Rik	1.42795	1.40488	1	1	1	2.01207	1.85351	1.71756
1700101I11Rik	1	1.73327	44.8195	44.064	1.55268	1	39.6525	7.90667
1700101O22Rik	21.5621	28.0133	48.0184	29.4271	16.8811	13.9675	559.187	185.584
1700102H20Rik	7.24995	18.0859	74.4804	99.0079	11.1417	6.9434	76.1175	39.9825
1700102P08Rik	26.9266	36.5513	646.58	618.236	31.5173	25.1967	285.572	161.242
1700104A03Rik	2.71482	1.69516	73.5983	68.6124	1.52395	1.69522	52.7899	25.1076
1700105P06Rik	4.54544	6.03042	5.01306	4.67619	5.26546	7.70778	53.5915	26.8446
1700106J16Rik	1.30652	2.73962	2.76629	2.2713	1	1	22.0911	16.2684
1700106N22Rik	21.5315	23.6375	26.3002	25.7912	23.8994	23.6394	8.15971	10.1819
1700108F19Rik	3.57703	1.6648	2.73569	3.64998	3.25482	1.44324	29.0347	23.2009
1700108J01Rik	6.89221	28.867	1223.31	1550.37	10.4518	11.033	731.361	282.332
1700108M19Rik	1.34113	1	3.29909	3.64456	1.36481	1.64541	54.1819	59.6444
1700109F18Rik	1.26366	2.99514	55.4777	50.1093	1.28196	1	23.3485	8.68779
1700109G14Rik	1.52377	9.42226	4.88046	3.96226	9.96191	2.98187	43.8292	21.6809
1700109G15Rik	1	4.26631	14.5024	7.50997	1	1	39.7397	9.3906
1700109H08Rik	4.65303	14.8215	15.0334	7.8868	2.30219	1.57594	99.3569	43.902
1700109I08Rik	1	1.76595	1.66659	1	1	1	8.26756	3.95139
1700110C19Rik	4.00305	2.42028	4.21373	2.35875	1.96345	1	23.4601	20.7018
1700110I01Rik	1	1.09823	9.29206	8.51768	1.11105	1	2.13912	1.12616
1700110K17Rik	1.61729	1.58389	31.2351	38.9379	1	1.29197	35.4721	14.4993
1700110M21Rik	3.53326	4.99365	3.31707	2.83956	7.82288	2.50884	50.1206	31.4351
1700111N16Rik	1	1.31712	1.27598	1	2.07558	1.47572	3.00595	1
1700112E06Rik	3.64033	1.20812	13.8599	12.1167	1	1	6.04652	2.87121
1700112H15Rik	1	1.25635	3.45402	2.02182	1.57963	2.02546	4.78354	1
1700113A16Rik	28.9568	23.0997	24.6714	25.696	23.4229	14.9788	25.6927	27.9296
1700113H08Rik	2.09261	5.13397	7.29602	6.56151	4.50533	1.38759	40.6329	17.9248
1700113I22Rik	5.95021	5.79943	51.8355	53.4475	5.76441	5.33156	40.6148	19.9445
1700119H24Rik	1	1	1	1	3.1774	1	14.8068	2.97895
1700120C14Rik	10.2917	12.1859	37.1583	31.575	11.8399	8.19155	25.428	18.4461
1700120E14Rik	1	1.68122	1.74107	1	1	1	2.70568	4.28115
1700120G07Rik	3.97392	5.32771	3.82475	2.20756	1.97856	1	11.4938	5.7248
1700120K04Rik	7.42415	3.60424	4.0219	3.4222	4.92573	7.51114	33.9464	13.8222
1700121L16Rik	1	1	1	1.32858	1	1	1	1
1700121N20Rik	1	1.17857	1.46622	1.42709	1	1	3.8239	1
1700122O11Rik	1	2.55706	1.45169	1.41378	1	1	14.1323	5.33313
1700123I01Rik	25.0683	24.6015	20.1767	22.9795	21.7799	18.7548	14.2117	9.98694
1700123K08Rik	1	1	5.25334	5.87037	1	1	14.2492	5.708
1700123L14Rik	2.03776	10.2272	296.496	265.43	6.99287	1.49085	180.447	72.4874
1700123M08Rik	4.42881	6.63308	2.93124	3.9939	4.08783	3.56071	14.677	7.35823
1700123O12Rik	2.28206	3.42538	2.05539	2.61132	1.45701	1.40426	12.5064	1
1700123O20Rik	26.4806	26.4118	37.4031	33.0245	24.8923	20.2133	23.0953	16.142
1700123O21Rik	1	1	1	1	1	1	1.6587	1
1700125D06Rik	24.7289	32.5893	21.9805	13.2606	42.3533	3.90979	458.481	189.989
1700125G02Rik	1	1	1.40652	2.11717	1	1	1.49245	2.19992
1700125G22Rik	1	2.34376	6.06764	7.07062	1	1.67194	11.1528	6.75318
1700125H03Rik	3.23017	3.63688	1	1	8.16084	2.05484	57.8513	25.3868
1700125H20Rik	14.9217	21.4206	67.9345	57.1426	12.4356	6.34415	48.2822	13.9917
1700126H18Rik	1	2.47094	1.64007	2.17267	1	1	2.55075	7.61255
1700128A07Rik	1.7527	1.23733	1.41308	2.13522	9.04947	1	29.5231	13.193
1700128F08Rik	2.2019	3.11132	14.2862	14.7246	1.55085	1.97454	4.76687	5.17203
1700129C05Rik	2.9828	16.5156	295.692	295.829	25.4812	2.87567	323.116	117.505
1810006J02Rik	1	1	1	1	1	1	1.1046	1.12744
1810006K21Rik	901.534	934.367	1861.6	2051.09	901.078	767.816	1038.4	690.424
1810007C17Rik	1	1	1	1	1	1	1	1
1810007D17Rik	1	1	1	1	1	1	1	1
1810007I06Rik	2.21026	3.28956	9.96656	14.6898	1	3.28975	11.862	1
1810008A18Rik	15.9686	13.8354	8.88841	8.75368	17.2319	18.6006	15.9966	7.03355
1810008I18Rik	1	1	1.52589	1.24087	1	1	1	1
1810009A15Rik	111.896	139.906	354.628	394.012	124.855	148.153	184.054	121.475
1810009J06Rik	1	1	1	1	1	1	1	1
1810010D01Rik	1	1	1.52554	1	1	1	2.27326	3.06832
1810010H24Rik	2.21667	1.49322	1.28616	1.13107	1.18587	2.64419	1.86663	3.11165
1810011H11Rik	1	1	1	1	1	1	1.48897	2.93611
1810011O10Rik	1.13803	1	1	1	1	1	1	1
1810012K16Rik	1	1.43532	14.2599	13.4939	1	1.43536	17.9809	7.15051
1810012P15Rik	10.9452	12.1064	33.9849	32.9578	11.6697	8.2228	18.8514	13.1216
1810013A23Rik	1	1	1	1	1	1	1.72819	1
1810013D10Rik	36.2601	67.5084	21.1474	24.1484	64.4372	53.5833	32.8525	28.7189
1810013L24Rik	23.269	24.3454	53.9106	50.0752	32.0364	21.7237	29.0193	17.7507
1810014B01Rik	13.5239	7.02707	1.63305	1.41422	6.87421	3.59809	3.84838	4.6037
1810014F10Rik	1	1.32991	1.28712	1	2.49197	3.30958	11.4344	4.8137
1810018F18Rik	1	1	1	1	1	1	1	1
1810019D21Rik	1	1	1	1	1	1.37635	1.92573	1.80559
1810019J16Rik	7.49435	7.91084	2.16945	2.1478	8.16214	6.47154	4.33931	10.3656
1810020D17Rik	94.0296	100.445	77.9841	74.2578	120.601	64.4785	87.9031	35.8401
1810020O05Rik	1.18453	1	2.67096	2.25238	1.19734	1	12.5931	9.74344
1810021B22Rik	4.45683	4.92376	1.28456	1	3.21806	4.27007	6.51553	3.93985
1810022K09Rik	705.867	773.748	91.3178	125.402	1016.46	811.894	544.904	417.192
1810024B03Rik	1.29296	1.13855	1.84406	1.66275	1.15664	2.10852	5.38211	5.27104
1810026B05Rik	4.81109	3.65558	22.9758	28.2311	8.22117	5.03401	15.7536	8.15946
1810026J23Rik	23.1856	26.5494	5.96514	6.53711	33.2509	23.7731	11.1989	15.2097
1810027O10Rik	206.575	162.395	11.1537	7.20089	178.34	122.867	102.818	85.085
1810029B16Rik	46.4009	45.4425	60.8271	59.3878	59.1496	62.9251	70.6665	40.5517
1810030J14Rik	1	1	1	1	1	1	1	1
1810030N24Rik	64.2565	109.271	416.871	451.565	98.5588	59.6177	194.746	65.3044
1810030O07Rik	11.708	10.3829	2.35196	3.13016	10.0626	8.45726	9.45079	6.90608
1810031K17Rik	10.5768	7.61975	20.4562	22.5264	9.60021	9.07213	26.0384	25.6126
1810032O08Rik	26.3774	24.49	33.3922	29.9062	28.8532	29.2889	29.5384	17.0222
1810033B17Rik	1	1	1.41397	2.13767	1	1	1.66865	1
1810034E14Rik	1	1.09208	1.16027	1.07341	1.41641	1	1.29123	1
1810035I16Rik	159.104	148.097	14.8685	17.6133	165.919	110.106	42.3542	49.8081
1810035L17Rik	346.809	386.948	1542.85	1627.28	588.983	470.473	1136.54	552.97
1810037I17Rik	92.2803	107.926	98.8665	117.698	96.2455	108.888	94.0354	72.729
1810041L15Rik	1.13615	1.12878	1.2914	1.20534	1.20383	1.02576	1.21723	1.13233
1810043G02Rik	6.73448	8.39664	24.5171	22.6216	5.45999	6.32603	19.8191	8.47362
1810043H04Rik	470.347	491.631	289.78	315.291	497.761	402.367	306.429	215.403
1810044D09Rik	78.2258	94.3963	593.581	599.161	74.1475	41.1794	455.363	197.359
1810046J19Rik	219.646	219.26	216.085	214.973	149.179	143.794	181.979	84.6461
1810046K07Rik	1	1	3.06913	3.10604	1	1.66048	2.11402	1.50896
1810048J11Rik	10.409	7.31717	8.62392	8.73519	9.72041	8.9233	8.98454	5.70695
1810049H13Rik	3.82367	1	12.6222	13.7759	6.21577	2.94263	12.0072	8.79668
1810053B23Rik	1.16306	1	1.26847	1.23138	1	1	2.5583	3.57684
1810055G02Rik	14.3497	14.1535	55.947	50.4955	13.7891	16.8732	37.7018	20.4851
1810058I24Rik	48.7947	57.5093	70.8761	67.0432	44.1377	53.9543	69.3978	43.352
1810062G17Rik	1	1	1	1.16592	1.2353	1.20814	3.41356	2.33658
1810062O18Rik	3.84385	7.45594	11.3006	13.8671	10.7319	4.76628	9.50777	12.4017
1810063B05Rik	65.2826	63.1206	100.191	97.1106	57.2453	50.4901	71.4861	33.7946
1810063B07Rik	27.5935	36.8752	99.543	94.6224	39.8961	27.9086	132.563	49.1486
1810064F22Rik	7.15423	7.80314	1.73245	1.67097	8.05713	7.24258	5.14068	5.05374
1810065E05Rik	1.86302	1	2.42087	3.27779	1	1	6.80915	1.52425
1810074P20Rik	19.6026	21.0895	46.1348	47.5426	33.2166	25.2234	24.5077	22.6857
2010001E11Rik	1	1.14142	1.06154	1	1.07994	1	1.07454	1
2010001M06Rik	1	1.49709	1.86522	1.79259	1	1	6.2406	3.55388
2010001M09Rik	1.22159	4.35367	2.27691	1.33421	1	1.41924	3.20977	6.65361
2010002M12Rik	1.09843	1.1862	2.01279	1.74222	1.15789	1.18622	1.29445	1.17937
2010002N04Rik	4.14264	4.46804	1	1.19749	2.86709	3.06448	2.39284	3.12115
2010003K11Rik	3.42305	1	1.53191	2.21814	1	1.15281	2.12761	1
2010003K15Rik	1	1	1	1	1	1	1	1
2010003O02Rik	36.4534	32.1398	100.021	89.7989	41.6223	29.7468	98.2253	105.606
2010005H15Rik	2.44033	1.45413	1.39522	1	1	1.45417	2.43632	2.74989
2010009K17Rik	1.42502	1	1	1.64101	1	1.40206	1	1
2010010A06Rik	1	1.30029	1	1	1	1	1	1
2010011I20Rik	9.00448	6.58119	1.67775	1.55187	3.10333	5.1538	3.14379	5.05664
2010012O05Rik	24.0344	17.4903	34.6377	35.9186	29.7668	21.2228	25.7008	17.3885
2010015L04Rik	5.26105	5.12482	14.2654	16.0633	3.92873	3.30106	17.1364	16.0144
2010016I18Rik	1	1	1.09458	1	1	1	1	1.83749
2010106C02Rik	1	1	1	1	1	1	1	1
2010106E10Rik	1	1	1	1	1	1.55895	1	1
2010106G01Rik	13.7142	9.57074	5.14388	6.79164	15.3349	10.1429	8.60151	5.78779
2010107E04Rik	3331.89	3354.9	488.003	531.405	2713	2218.59	1513.36	960.893
2010107G12Rik	1.23883	1.52713	1	1	1.17027	1.60248	1.23817	1.19344
2010107G23Rik	5.17681	3.31267	1.75476	1.30729	6.22932	6.39669	6.99379	14.2432
2010107H07Rik	151.816	169.526	38.9529	31.642	202.395	134.797	132.694	127.267
2010109A12Rik	3.71319	6.56051	193.08	177.637	8.25376	6.98874	157.476	50.4447
2010109I03Rik	11.0749	8.95609	1.98915	2.74253	8.80883	8.60701	11.139	9.4222
2010109K11Rik	6.66967	4.61251	1.81028	1.38598	6.55792	7.10826	4.06251	4.58761
2010110P09Rik	1	1.15217	1	1	1	1.15218	1	1
2010111I01Rik	1.23534	2.29113	2.31738	2.34877	2.05704	2.02409	3.15912	5.0601
2010204K13Rik	6.27672	5.26491	1	2.02003	8.67203	3.52544	11.4522	5.38232
2010300C02Rik	1.03742	1.21238	1	1	1.12006	1.177	1.8583	3.72786
2010305A19Rik	13.6918	8.32418	2.96495	2.14147	19.678	14.7133	10.173	17.8341
2010308F09Rik	1	1	1	1	1	1	1	1
2010310C07Rik	1	1	1	1	1	1	1	1
2010315B03Rik	1	1	1	1	1	1	1	1
2010317E24Rik	5.53298	3.57263	1	1.08043	3.7945	5.43942	3.71221	6.24806
2010320M18Rik	22.2778	24.1184	24.4333	15.3108	19.1422	20.3122	16.4838	17.7682
2010321M09Rik	8.30008	9.60397	22.3686	21.6211	10.4796	10.5897	11.9774	9.58653
2200002D01Rik	7.16061	1.48561	3.11308	2.54856	4.2941	3.91388	5.60758	4.11861
2200002J24Rik	2.14944	4.98656	2.26161	2.44463	2.22922	1.72489	91.5525	17.2922
2200002K05Rik	1	1	1	1	1	1	1.08695	3.54252
2210009G21Rik	3.39764	3.13879	5.16792	5.62073	3.87154	3.30245	3.8778	4.78243
2210010C04Rik	1.08027	1	1	1	1	1	1.16009	1
2210010C17Rik	1	1.26105	1.15146	1.13874	1	1.52214	1.27521	1
2210012G02Rik	3.91082	4.67923	7.42515	9.81897	3.64455	3.85103	5.31554	3.84792
2210013O21Rik	18.8941	19.2799	1.39281	1.17992	14.2676	10.705	14.5616	21.0007
2210015D19Rik	8.41671	5.1373	25.1085	23.7301	10.2534	7.47631	12.8526	9.77968
2210016F16Rik	38.2563	33.9361	3.98376	4.13656	27.6885	25.395	13.2064	14.7162
2210016L21Rik	14.7997	12.7346	3.63916	3.73295	11.4346	12.8674	11.0082	8.28201
2210018M11Rik	18.0669	15.9848	10.4783	11.9918	20.081	17.8786	10.5683	9.38324
2210019I11Rik	1	1	1	1	1	1	1	1
2210020M01Rik	1	1	1	1	1	1	1.21077	1
2210021J22Rik	39.77	40.3365	81.0023	70.9145	28.4377	34.649	60.5451	31.9027
2210039B01Rik	3.98078	3.99572	18.4831	14.4867	7.17611	5.40584	20.5069	12.0906
2210403K04Rik	5.58117	5.52171	1.32793	1.2253	2.38454	3.35525	3.88008	7.77572
2210404J11Rik	7.55706	9.55486	7.23532	8.41694	13.2108	8.1653	8.7789	9.37836
2210404O07Rik	24.8995	85.08	1631.87	1539.23	30.1455	16.8655	682.121	461.502
2210404O09Rik	2.46537	3.26151	3.22211	2.5703	1.98974	1.65662	3.23039	1.56221
2210407C18Rik	1	1	1	1	1	1	1.45963	1
2210408F21Rik	4.9451	6.0989	2.30332	2.75506	2.16348	8.47739	6.78046	7.02346
2210408I21Rik	3.81424	4.14491	14.7289	18.1742	8.12766	10.1562	16.5247	8.6033
2210409D07Rik	1	1	1	1	1	1	2.22142	1
2210409E12Rik	1	1	20.2155	17.2484	1.9601	1.84929	11.7435	9.72596
2210411K11Rik	8.34638	6.55912	1.15119	1	5.32095	4.12726	3.74722	4.34698
2210414B05Rik	1	1	1	1	1	1	1	1
2210415F13Rik	1.18539	1	12.4472	15.2613	1	1	4.88275	2.80205
2210416O15Rik	1.47865	1.22637	1	1	1.12797	1.45279	1.11933	1.29076
2210417A02Rik	1	1.42526	3.96077	3.03417	1	2.27588	2.79333	1
2210417K05Rik	1.88134	2.25048	1	1	1	2.25058	3.19721	3.67689
2210420H20Rik	2.10324	4.13065	1.60546	1.83195	4.53945	5.87031	1.73345	1
2300002M23Rik	1	1	1	1	1	1	1	1
2300003K06Rik	1	1	1	1	1	1	1	1
2300005B03Rik	1.59829	3.26366	1	1.90233	1	1	1	1
2300009A05Rik	49.957	59.2586	564.891	577.994	55.0438	37.2279	458.89	211.095
2310001A20Rik	24.342	21.0045	2.9344	3.36268	22.5277	14.4115	5.21797	10.326
2310001H17Rik	1	1	1	1	1	1	2.70453	1
2310001H18Rik	1	1	1	1	1	1	1	1
2310001K24Rik	2.22003	1	3.51081	7.90012	1	1	8.2998	1.74112
2310002D06Rik	1	1	1.42122	1	1	1	1	1
2310002J15Rik	1.8088	2.02005	1	1.40661	1.86493	1.51007	1.80654	3.94787
2310002L09Rik	1.09013	1	1	1	1	1	1	1
2310002L13Rik	1	1	1	1	1	1	1	1
2310003C23Rik	41.6386	55.7096	16.3264	18.1043	46.6827	45.7906	25.7865	23.7344
2310003F16Rik	429.56	340.158	860.561	810.106	436.847	309.285	615.289	340.236
2310003H01Rik	9.74411	8.82525	14.1893	12.3714	7.21534	7.24091	12.8526	7.87023
2310003L22Rik	14.2301	11.0696	16.1967	15.7098	13.1742	14.5049	14.316	8.4013
2310004I24Rik	12.8361	21.2208	17.0071	14.2061	16.37	23.5075	12.9236	12.0051
2310004N24Rik	80.3396	61.9228	20.4468	17.6379	64.3964	64.6687	44.5597	30.7839
2310005A03Rik	1	1.12365	1	1.09858	1.1398	1.12366	1.39108	1
2310005E17Rik	1	1	1	1.11946	1	1	1.31594	1
2310005G13Rik	1.76069	2.23348	1.08946	1.36876	1.05811	1	2.89643	1.06601
2310007B03Rik	1	1	1	1	1	1.07029	1	1
2310007L24Rik	1	1	1	1	1	1	1	1
2310008H04Rik	16.4187	12.5521	5.566	4.95246	10.8498	10.8201	4.80589	8.04789
2310008H09Rik	20.2126	17.0135	16.6674	17.7529	15.9149	14.4764	41.9823	30.6735
2310008N11Rik	1	1	1	1	1	1	1	1.52497
2310009A05Rik	13.9629	31.143	118.381	96.7158	58.761	24.5033	71.5588	37.0913
2310009B15Rik	22.6169	20.2445	19.4927	21.7759	36.809	27.0624	24.67	25.7179
2310010J17Rik	84.3909	74.8879	197.66	250.781	91.181	76.5735	303.767	152.054
2310010M20Rik	15.3414	7.92113	2.56607	3.31744	8.0424	10.8288	6.69139	10.7786
2310011J03Rik	16.9303	15.5627	7.33683	5.03117	7.97444	9.49561	8.46317	10.0925
2310014F07Rik	1	1	1	1	1	1	1.33907	1
2310014L17Rik	1.51256	2.79385	1.59071	1.81168	4.34361	3.66676	2.68673	2.61907
2310015A10Rik	1.73742	2.83891	1.35871	1.4297	1.93198	1.47562	1.60166	2.62892
2310015B20Rik	4.25426	2.84691	1	1.4908	3.7841	2.84706	3.59615	4.16294
2310015D24Rik	1.05734	1	1	1	1	1	1	1
2310016D03Rik	1	1	1	1	1	1	1	1
2310016M24Rik	259.664	270.618	58.2422	57.5054	234.346	189.55	99.0365	94.9493
2310020H05Rik	1	1	1	1.45644	1	1	1	1.36769
2310021P13Rik	11.2772	11.0154	6.28483	7.12269	8.81743	8.55304	6.83713	10.471
2310022A10Rik	4.62901	3.02372	14.8996	10.1829	4.58072	5.03183	7.3088	7.55873
2310022B05Rik	3.3061	2.51744	3.06344	3.30608	2.01863	1.71136	4.89945	9.22246
2310028H24Rik	5.32109	6.03052	11.0557	8.33167	3.22161	3.75128	9.20381	5.84595
2310030A07Rik	1.38315	1	4.46944	2.15571	2.22922	1	5.58494	6.12041
2310030G06Rik	5.64582	3.2681	6.0581	4.50338	2.60267	3.41006	6.23067	3.91319
2310030N02Rik	15.4004	20.3388	1.5854	1.40219	14.3085	13.4451	3.48202	5.96781
2310033E01Rik	1	1.83921	10.9815	12.5967	2.58132	1	9.25759	2.43719
2310033P09Rik	26.2016	25.2637	13.8427	16.1582	26.1862	25.5496	24.0371	40.5483
2310034C09Rik	1	1	1	1	1	1	1	1
2310034G01Rik	1.53273	1.75587	1	1	1.28486	1	1.26562	6.50146
2310034O05Rik	1	1	1	1	1	1	1	1
2310035C23Rik	32.5966	35.3322	5.56812	6.69387	32.1963	28.5947	5.38469	13.3049
2310035K24Rik	5.81376	4.35506	4.7541	5.39423	5.60599	3.75618	4.41077	4.38588
2310036O22Rik	163.116	114.351	87.5492	94.947	131.087	113.077	170.105	100.99
2310037I24Rik	27.8518	37.593	12.0186	12.6938	23.2567	32.5776	12.3131	15.2787
2310039H08Rik	12.4823	17.5502	66.2653	74.3932	12.9869	10.0517	66.9759	35.5432
2310039L15Rik	14.1407	12.7578	11.525	15.9978	17.3316	12.7588	37.4789	32.0669
2310040G24Rik	1	1	1	1	3.40394	1	2.77805	4.77525
2310042D19Rik	1.04276	1.04045	1.9856	1.93511	1.13718	1.6472	1.25585	1.46755
2310042E22Rik	1	1	1	1	1	1	1	1
2310043J07Rik	1.55623	1	27.0996	24.4892	2.58624	1	11.539	7.98305
2310043L19Rik	1	1	1	1	1	1.29788	1	2.14772
2310043O21Rik	1	1	1.61417	1.28131	1	1	1	1
2310044G17Rik	9.98779	8.36408	19.3731	19.1569	9.88027	10.0685	12.9038	10.0787
2310044H10Rik	76.0951	43.2448	8.6012	9.59731	56.6205	52.5181	25.7114	40.2641
2310045N01Rik	13.5703	18.0921	72.141	59.0597	17.8034	9.91834	73.4693	38.7024
2310046A06Rik	1	1	3.00873	2.03506	2.63095	1.28854	2.36876	1
2310046K01Rik	4.37974	1.30449	1.39749	1.72824	1.94668	1.07613	1.1605	1.62449
2310046O06Rik	17.7647	15.059	2.91946	3.47005	14.6554	14.3906	6.14875	6.19641
2310047B19Rik	5.26324	5.21179	1.46793	1.35721	7.68673	4.76405	4.59004	5.604
2310047M10Rik	9.56655	6.9852	14.6231	13.3327	9.95292	7.07779	14.2994	8.09615
2310050B05Rik	1	1	1	1	1	1	9.00304	7.50015
2310050C09Rik	1	1	1	1	1	1	1	1
2310057J18Rik	1	1	1	1	1	1	1	1
2310057M21Rik	18.5683	21.1317	10.2379	13.0225	19.1256	20.5477	13.2713	18.395
2310057N15Rik	1	1	1	1	1	1	1	1
2310061C15Rik	43.6658	45.524	32.9105	33.6485	45.012	43.6228	26.8545	13.9971
2310061I04Rik	81.7831	79.5427	84.3108	72.2219	83.6968	64.7769	89.1946	50.8023
2310061J03Rik	3.5791	2.66917	6.58711	8.37006	3.61294	2.28408	6.14382	4.46323
2310061N02Rik	1	1	1	1	1	1	1	1
2310065F04Rik	1	1	2.62612	2.76892	1	1	1.80026	1
2310067B10Rik	10.3168	8.40022	6.58515	8.29501	4.99233	8.2473	8.21903	14.6856
2310068J16Rik	3.5446	4.04876	1.27929	1.89547	5.71677	6.29567	2.86084	3.67929
2310069B03Rik	1	1	1	1	1	1	1	1
2310069G16Rik	1	1	1	1	1.25282	1	1.47151	1
2310079F23Rik	4.21552	2.27416	2.07311	2.17963	3.41638	2.84974	2.99327	4.58985
2310079G19Rik	1	1	1	1	1	1	1	1
2310081J21Rik	1	1	1	1	1	1	1	1
2400001E08Rik	143.57	145.446	15.9964	15.3348	114.672	106.946	58.6591	48.1521
2400003C14Rik	80.2357	83.6568	29.3307	36.0605	86.1243	100.32	45.913	60.6685
2400009B08Rik	13.3878	15.647	1	1.77846	36.327	9.78891	5.11777	8.52512
2410001C21Rik	28.2914	37.6721	23.0036	22.0039	29.8423	26.2854	33.5784	29.4759
2410002F23Rik	56.8199	51.3997	1.79225	2.38552	44.6011	37.8305	12.5168	35.6525
2410002I01Rik	7.04121	5.22861	6.76879	6.60343	4.8117	5.51471	7.92804	8.92677
2410002O22Rik	26.3033	28.4167	5.07465	5.89275	30.5296	30.6855	13.9713	16.5922
2410003K15Rik	210.375	164.603	48.1666	44.4091	216.317	165.124	84.303	51.7447
2410003L11Rik	2.90634	7.85213	1.31386	1	1.81546	2.08201	1	1
2410004A20Rik	1	1.19857	1.08641	1.07915	1	1	1	1.25505
2410004B18Rik	44.1773	76.0027	24.0866	22.1486	34.8754	46.6161	40.2342	38.9946
2410004I01Rik	1	1.39238	1.17074	1.15641	1.66542	1.58862	1	1
2410004N09Rik	92.0221	54.8902	55.2395	66.5658	81.9964	69.1127	102.606	60.4188
2410004P03Rik	1.20017	1.18934	1.32959	1.30192	2.07047	1.94691	1.09979	2.45937
2410006H16Rik	180.16	164.741	278.03	288.094	259.264	179.641	286.495	153.954
2410007B07Rik	1.1881	1.35585	1.15484	1	1.60347	1.17794	1	1.22853
2410012E07Rik	1	1	1.66638	2.11915	1	1	1	1.32783
2410012M07Rik	8.24662	5.20411	1.15908	1.14572	5.85641	6.11848	2.44529	8.39542
2410015M20Rik	227.421	180.187	194.825	171.103	204.189	166.582	260.574	154.663
2410016O06Rik	17.3405	13.3651	2.4946	3.46444	15.5233	12.9539	5.85227	4.61754
2410017I17Rik	1	1	1	1	1	1	1	1
2410017P09Rik	7.61616	7.91491	11.9936	11.4404	9.21092	7.87685	11.2224	9.18697
2410018L13Rik	16	18.8578	4.61922	4.51043	7.22284	6.62691	3.0632	1.78551
2410018M08Rik	13.0395	11.1013	2.62381	2.12845	9.80163	8.59269	8.46133	10.6687
2410021H03Rik	1	1.2637	1.22949	1	1.59625	1.26372	1	3.03216
2410022L05Rik	233.558	227.126	414.931	408.038	257.766	248.554	417.348	246.247
2410042D21Rik	13.4263	27.8035	2.00381	1.87576	16.959	19.2367	2.38972	6.29101
2410057H14Rik	1	1	1	1	1.86193	1	2.20562	1
2410066E13Rik	5.02846	3.34492	3.721	1.77893	5.1976	3.05198	3.98718	2.12945
2410075B13Rik	4.73067	6.82594	2.4671	2.23068	5.91854	3.24558	3.74348	10.0126
2410076I21Rik	62.8571	59.7269	2.88594	3.24591	71.0704	78.1532	36.4116	21.8754
2410088K16Rik	1	1.54095	4.76623	3.58756	1	1	11.8357	5.16882
2410089E03Rik	8.31967	8.68336	8.67224	9.43383	11.3073	10.5046	7.77034	9.81917
2410091C18Rik	24.0488	31.7748	49.3799	47.9453	35.5556	27.9915	28.1972	20.2686
2410114N07Rik	10.7875	8.28818	2.71427	2.41333	11.2442	16.3656	3.69965	3.27702
2410124H12Rik	1	1	1	1	1	1	1	1
2410127L17Rik	47.5037	40.3163	76.8179	71.1361	69.2156	44.6798	38.5097	21.2994
2410131K14Rik	6.48817	4.63982	2.29823	3.09308	4.50796	5.83361	4.33405	6.82465
2410137F16Rik	1	1	1	1	1	1	1	1
2410137M14Rik	1	1	1	1.5324	1	1.22262	1.23468	1
2410141K09Rik	2.50054	2.41935	27.7634	19.4819	6.34894	7.15102	10.9757	11.3305
2500003M10Rik	76.3524	70.051	48.6796	48.1852	82.5118	75.9566	54.7315	54.0403
2500004C02Rik	108.809	79.4362	17.7064	17.8274	157.145	152.152	51.4576	73.0722
2510002D24Rik	4.02646	3.0039	10.7163	10.3571	5.04565	3.43351	7.94147	12.0307
2510003D18Rik	1.53455	6.56194	1.44004	1.80621	10.7181	2.01135	24.4548	6.84497
2510003E04Rik	18.7647	19.3606	6.36395	7.05157	21.6847	17.0263	17.0736	9.74975
2510006D16Rik	81.1531	55.4186	92.9605	77.2379	64.9139	44.8556	85.9428	97.3618
2510009E07Rik	1	1	1	1.07095	1.03354	1.02967	1.81317	4.84849
2510012J08Rik	11.8029	8.00687	3.54082	2.86202	13.5429	9.52574	7.46366	9.02477
2510039O18Rik	25.8085	22.37	10.2736	10.3772	29.1762	22.0224	18.4956	17.753
2510049J12Rik	1.99932	1.88224	1.82264	1.80382	1.35623	2.44951	2.72733	1.97128
2600006L11Rik	1	2.28574	1	2.02503	1	1	1	2.65142
2610001J05Rik	6.44803	5.87719	35.4368	33.353	3.80904	4.31309	10.1194	19.2021
2610002D18Rik	19.9707	16.5977	2.44154	2.7607	19.1026	20.4643	14.5336	7.02793
2610002I17Rik	14.967	11.4425	3.75391	3.64887	11.5539	12.0763	14.7613	9.43362
2610002J02Rik	19.8872	12.132	4.08138	4.63116	16.2682	13.8187	13.9792	12.0368
2610002M06Rik	4.42197	5.15044	1.11359	1.08324	9.02724	5.51626	2.37598	3.41399
2610005L07Rik	3.48729	3.48336	4.03027	4.99771	6.01095	7.09612	7.90828	7.94852
2610008E11Rik	1.34784	2.27952	3.19527	3.06928	1.53731	3.66893	2.3104	6.58768
2610015P09Rik	18.6867	16.7028	30.6778	30.3354	28.283	22.8232	44.0335	38.2055
2610016A17Rik	1	1.54496	1.47427	1	2.84835	2.635	4.44714	3.09985
2610017I09Rik	1.45484	1.43023	12.6072	11.9758	1.48641	1.43027	5.53575	1.5526
2610018G03Rik	1	1	1	1	2.38709	1	1.51738	1.10505
2610019E17Rik	74.3704	135.174	7.71091	7.14756	110.848	102.796	96.9287	131.738
2610019F03Rik	4.30542	4.51739	42.8354	37.6099	2.32556	2.10742	19.8845	6.1871
2610020C07Rik	6.65821	7.25664	1.78724	2.80288	9.35199	9.82034	3.14572	5.93787
2610020H08Rik	43.6391	69.5643	81.6919	70.2963	70.5304	46.7921	65.5397	31.0288
2610021K21Rik	9.84153	7.86409	15.6939	16.0958	10.366	12.9145	9.31783	8.2963
2610027L16Rik	26.1972	30.5994	78.3151	86.7149	22.2539	21.831	50.7403	27.4405
2610028E06Rik	1.37271	1.8373	1	1	1.79716	2.05773	2.30086	1.28301
2610028H24Rik	1.79826	1.18877	1.49284	1.07525	1.85366	1.84952	1.59703	1.48491
2610029G23Rik	74.5614	74.4198	3.01498	2.70011	94.133	68.5763	27.2722	17.9821
2610029I01Rik	4.59938	6.74531	2.11112	1.50892	12.4273	6.9586	9.63687	12.889
2610034B18Rik	1	1	1	1	1.08402	1.22296	2.17521	4.34081
2610034M16Rik	1	1	12.4187	11.8148	1.0419	1	1.85965	1.23803
2610035D17Rik	2.98709	3.5956	9.10092	7.56463	2.92263	5.47556	4.96311	4.56376
2610035F20Rik	1	1	1	1	1	1	1	1
2610037D02Rik	1.81707	1.25762	1.14947	1.37654	1.19417	1	1.2716	1.2206
2610039C10Rik	90.4187	116.459	39.0898	43.9197	96.9286	94.5835	35.8186	22.3825
2610044O15Rik	2.95672	5.46298	2.49391	4.77317	5.11959	7.089	3.66114	12.5173
2610100L16Rik	1	1.38087	3.65173	3.63156	1	1.50787	1.13384	1
2610101N10Rik	60.1098	50.7471	18.0018	19.1911	61.6746	54.9967	26.7655	26.5005
2610109H07Rik	1.37365	1.38288	1	1	1.19979	1.50073	1.21735	1.60527
2610203C20Rik	1	1.30991	1.10788	1.19765	1	1	1	1
2610203C22Rik	1	1	1.12301	1	1	1	1.44705	1
2610204G22Rik	2.96494	1.30977	34.1294	43.2548	1	4.63604	36.3478	21.0638
2610206C17Rik	1.20563	1.58352	1.42319	1.77533	2.20947	1.48631	2.743	1.12491
2610301B20Rik	17.824	27.9072	126.448	134.855	32.0292	22.0663	54.4923	22.8222
2610301G19Rik	7.40024	9.49234	13.4033	13.4011	7.79693	9.1567	12.8341	12.2857
2610305D13Rik	4.43198	3.93415	16.9732	18.4194	3.82322	4.80847	8.37137	8.29678
2610306M01Rik	7.93458	10.7504	65.9537	56.1198	9.21761	8.80099	31.4645	12.3851
2610307P16Rik	1.54132	2.0381	1.34102	1.45923	1.43417	1.46568	3.59235	4.47529
2610316D01Rik	1	1.81974	1	1	1	1.8198	1.21605	1
2610318N02Rik	23.2647	27.3251	15.3491	13.1504	36.5584	21.369	161.823	71.4721
2610507B11Rik	25.326	20.7575	27.8357	23.2656	25.7964	26.3292	26.6511	31.3635
2610507I01Rik	3.01579	3.23359	3.27573	2.73725	4.20275	3.66963	3.92911	6.31788
2610524H06Rik	76.9952	74.472	13.7883	13.1897	86.7599	75.8683	52.7086	71.904
2610528A11Rik	1.56362	2.86593	2.62388	2.48757	3.10958	1	22.9198	10.5865
2610528E23Rik	28.8303	27.6288	27.2204	25.8685	25.2568	19.4135	21.3734	20.7397
2610528J11Rik	1	1	1	1	1	1	1	1
2700007P21Rik	11.6821	8.58513	18.8292	18.0267	18.3003	12.5693	18.361	17.3108
2700023E23Rik	2.8697	5.2445	1.30783	1.70497	4.59906	5.7466	5.10189	4.63448
2700029M09Rik	107.302	101.099	74.2497	70.8567	111.791	102.461	101.777	57.3698
2700038G22Rik	9.28333	9.9799	1.33487	1.92039	16.3738	28.8402	8.84417	16.8859
2700046A07Rik	1	1	1	1	1	1	1.32167	1.09798
2700046G09Rik	3.59809	2.63834	34.3286	28.592	2.04191	2.43367	26.8006	8.10207
2700049A03Rik	6.00909	8.27915	44.9759	42.0983	9.95874	7.90916	22.8502	13.6448
2700050L05Rik	19.8165	15.3591	1.59863	1.86827	17.6229	19.0005	7.76835	7.58943
2700054A10Rik	1.77702	1.69823	5.11022	5.25002	1.20773	1.58803	3.09213	1.84962
2700060E02Rik	280.556	286.612	343.105	306.663	395.239	298.58	286.548	151.211
2700062C07Rik	26.1751	37.4303	60.6976	47.4691	34.7535	27.3031	31.3508	24.51
2700069I18Rik	1	1	1	1.20436	1	1.51273	1.27025	1.65851
2700070H01Rik	2.10971	3.09933	1.41523	1.22822	4.12865	4.62642	3.01203	4.30923
2700078E11Rik	25.0314	17.8309	4.22962	3.41189	23.2501	17.4523	22.019	16.7336
2700081L22Rik	5.42343	5.53277	11.3171	11.8409	3.36522	6.23055	11.2926	4.58275
2700081O15Rik	4.90123	6.16621	1.08029	1.09806	3.98994	4.5982	2.36163	4.0413
2700086A05Rik	1	1	1	1	1	1	1	1
2700089E24Rik	9.91236	4.76802	12.8942	11.2848	8.29261	8.28119	14.466	20.4409
2700089I24Rik	1.09585	1.18132	1	1	1	1.09067	1.19116	1.34934
2700090O03Rik	1	1	1.33434	1.30628	1	1	1	2.97378
2700094K13Rik	436.187	443.611	25.8344	29.9651	311.873	297.127	110.159	74.7881
2700097O09Rik	39.8332	41.0609	7.39568	10.3741	36.3504	41.9875	18.0124	21.2673
2700099C18Rik	57.7918	50.4599	52.4139	53.1363	40.6088	41.9453	54.3022	29.5872
2810001G20Rik	12.6056	18.522	67.8755	61.0835	39.4266	30.9799	57.0856	45.1976
2810002D19Rik	3.7996	6.64166	11.6213	11.6476	5.68612	5.14524	8.28296	6.61953
2810002N01Rik	99.382	83.5733	53.1535	50.8244	139.903	131.991	72.4993	50.8394
2810004N23Rik	108.889	88.6865	41.9824	39.3388	90.816	78.2006	58.8105	55.2274
2810006K23Rik	11.1937	11.5337	2.904	2.97886	12.3465	10.7518	6.65241	16.7219
2810007J24Rik	1	1	1	1	1.08562	1	1	1
2810008D09Rik	31.64	28.4959	13.288	11.664	33.7666	23.6674	47.2237	56.8378
2810008M24Rik	36.1418	32.2902	5.39714	4.88668	30.0625	36.282	13.8961	19.3302
2810011L19Rik	1.60648	1.09561	1	1	1.05405	1.38247	1.0504	1.55262
2810013P06Rik	14.9016	17.1342	6.75695	4.98742	16.14	18.4264	12.9067	9.28922
2810021B07Rik	20.6027	22.4039	32.9105	38.3597	25.8728	22.3461	32.3021	25.9644
2810021J22Rik	5.21423	5.2687	4.00476	4.82852	6.39388	6.77579	3.41561	3.29794
2810025M15Rik	29.5979	38.9005	557.075	532.553	46.3701	29.8365	291.666	128.904
2810029C07Rik	2.33338	3.43839	15.8546	14.4065	1.85556	2.84997	13.4102	6.61583
2810030E01Rik	1.41144	1.60146	1.03079	1	1	1.67227	1.0373	1.09088
2810032G03Rik	1.73795	1	20.0748	16.5815	1	1	4.67948	4.76552
2810046L04Rik	3.60718	4.0737	2.61744	1.65535	4.11139	3.53781	2.24344	2.83624
2810047C21Rik1	3.16056	1.71528	1.08893	1.57024	1.11553	1.30658	1.75409	3.36242
2810049E08Rik	1	1	1	1	1	1	1	1
2810055F11Rik	1.10364	2.56849	1	1	1.33249	1.19608	1.93014	5.78466
2810055G20Rik	1	1	1.13036	1.07961	1	1	2.2107	1.51305
2810403A07Rik	27.2144	41.5897	8.37647	12.5839	27.7245	35.6437	16.8736	41.9094
2810403D21Rik	1	2.28589	1	1.14645	1.20769	2.10228	1.96833	5.71892
2810404M03Rik	1	1	1.12301	1.11269	1.1598	1	3.68231	1.3631
2810405F15Rik	1	1	1	1	1.12369	1	1	1
2810405K02Rik	4.48066	1.50651	1	1.2019	5.58122	2.01311	6.33994	9.45745
2810407C02Rik	23.0635	22.9704	35.6774	38.0667	31.962	23.7648	18.4066	12.4234
2810408A11Rik	5.86788	7.70655	3.96186	2.35661	11.072	6.80616	31.3923	26.3278
2810408I11Rik	42.8693	59.9722	317.74	321.112	85.3213	72.6977	231.401	73.7745
2810408M09Rik	20.0712	16.3864	2.15436	4.03137	18.3956	16.8299	7.24612	7.81469
2810410L24Rik	2.656	1.6853	1	1	1.44274	1.78327	1.92891	1.25149
2810417H13Rik	15.252	11.7847	3.87439	4.6541	20.3564	17.2459	9.02997	7.7529
2810422J05Rik	34.3563	36.9134	70.2162	69.9698	32.233	23.5386	64.6142	44.8868
2810422O20Rik	3.85546	12.0387	7.2342	7.64708	7.10729	6.28493	6.07598	3.41333
2810428I15Rik	216.995	229.994	12.0245	7.73272	194.529	167.644	69.4875	71.0891
2810429I04Rik	11.6154	9.11008	2.0083	1.92365	8.4226	6.02095	4.25718	1
2810432D09Rik	64.2034	64.2595	56.457	51.6169	65.4465	73.7661	65.7374	50.7034
2810432L12Rik	4.02278	4.75936	3.48834	3.49052	6.50736	6.0835	5.91229	6.8487
2810433D01Rik	1	1	1	1	1	1.13023	1.27456	1.50175
2810442I21Rik	1.53038	1.15051	1.08732	1.23998	1.68063	2.00346	1.42312	1.70881
2810442N19Rik	1.21757	1	1	1	1	1	1.21696	1
2810453I06Rik	21.129	14.5614	2.5413	3.3532	14.7837	15.3918	19.4405	21.7531
2810454H06Rik	2.00898	2.06667	4.76208	4.67005	3.66579	3.80726	2.71641	4.6775
2810459M11Rik	1.84612	1.18832	1.04097	1.18766	1.15968	1	1.09927	1
2810468N07Rik	1.6793	1.89957	1.11184	1	1.29058	1.51408	2.21934	2.81566
2810471M01Rik	1	1	1	1.25263	1	1.21128	1.11136	1.13567
2810474O19Rik	9.02165	7.7362	2.98319	2.89657	13.9101	10.8171	8.76169	16.7603
2900002K06Rik	2.22295	3.0822	1.20135	1.36889	4.13879	6.09025	1.97563	1
2900005J15Rik	4.5722	1.08045	4.22068	2.5393	2.09147	3.09189	4.64707	7.09659
2900006K08Rik	15.8041	17.5963	377.498	332.603	14.0674	10.5585	246.58	101.778
2900008C10Rik	1.26913	1	1	1	1	1.42858	1.13419	1
2900009J06Rik	11.1709	7.79097	5.43255	9.57209	14.436	8.35751	21.8817	15.5374
2900010M23Rik	1454.77	1390.88	2751.97	2695.03	1667.6	1241.66	2643.83	1325.31
2900011O08Rik	1.3616	2.23133	30.9455	32.3038	1.07734	1.13683	14.0535	8.73199
2900026A02Rik	1.994	1.44399	1.20457	1.24986	2.18111	2.85448	3.17521	5.09255
2900041M22Rik	2.09165	1.77444	1.11233	1	2.16742	2.16176	1.54431	7.63135
2900052N01Rik	1	1	1.16135	1.04927	1	1	1.1303	1.47626
2900053A13Rik	42.8392	41.3193	147.184	129.219	46.0795	24.8068	107.502	36.9259
2900055J20Rik	1	1	1	1	1	1	1	1
2900056M20Rik	2.24259	1.62075	1.12784	1	2.97166	3.05708	2.45552	2.21331
2900057B20Rik	1	1	1	1.14447	1	1	1.38208	1
2900060B14Rik	78.5805	71.3877	3.60669	6.96968	76.7692	88.2431	14.0256	54.3787
2900064A13Rik	189.177	209.509	159.005	214.125	364.378	191.386	85.1757	64.3605
2900076A07Rik	6.02575	6.43294	6.91025	6.23364	8.67796	4.16948	8.15964	1.29076
2900079G21Rik	1	1	1	1	1	1	1	1
2900092C05Rik	1.48086	12.1437	9.31271	12.0597	4.85678	2.59209	77.2441	47.1526
2900092D14Rik	1	1.1116	1.04856	1.13346	1.18926	1.0558	1.11766	1.21501
2900092E17Rik	41.5642	34.4971	12.1307	12.653	33.0871	32.6726	31.4347	28.5355
2900093L17Rik	1	1	1	1	1	1	1	1
2900097C17Rik	28.4287	29.5672	55.6683	59.3676	25.6026	30.1004	34.5733	37.9328
3000002C10Rik	3.17263	3.32908	1.59617	1.98302	3.78811	2.78121	2.8777	10.3265
3010001F23Rik	2.37866	1.44724	1	1	1	1.22356	1.23567	1
3010026O09Rik	34.0731	36.0565	53.6727	45.4912	35.3022	29.4563	55.0291	35.3257
3100003L05Rik	1	1	1	1	1	1	1	1
3110001D03Rik	46.3461	43.3245	138.696	141.857	37.2898	32.817	94.4342	63.7537
3110001I22Rik	9.84495	8.84348	2.18318	3.08435	12.5871	12.0864	5.2999	5.83567
3110002H16Rik	24.4352	32.8748	6.72099	6.54543	17.3333	22.0988	6.31866	5.81077
3110003A17Rik	4.34258	10.242	1.84665	2.16336	12.8236	9.26983	16.6407	32.863
3110007F17Rik	1.21726	1.41101	4.57697	2.96602	1.92936	1.41105	26.9987	6.27911
3110009E18Rik	60.0961	43.3275	43.2873	45.4293	42.7768	35.5481	47.5925	22.3582
3110009F21Rik	1	1	1	1	1	1	1	1
3110015C05Rik	1	1	1	1	1	1	1.84537	1
3110021A11Rik	7.02163	4.32256	1.61962	1.37841	7.43957	7.17099	2.00081	5.26755
3110021N24Rik	3.3218	3.65371	1	1	4.93134	3.65394	2.25414	5.46628
3110035E14Rik	1	1.8879	1	1.1573	1	1	1	1
3110039I08Rik	1	1	5.64321	6.37276	1	1	4.25644	1
3110039M20Rik	1	1	1	1	1	1	1.47731	1
3110040N11Rik	15.7698	14.2946	35.9064	32.4372	18.0687	9.78871	18.8169	11.1297
3110043O21Rik	19.2372	21.1009	11.4362	11.9706	21.6698	21.2992	11.259	10.4055
3110045C21Rik	3.17216	5.8995	1.13755	1	5.64584	4.79348	6.6652	4.248
3110047P20Rik	1	1.01766	1.01537	1	1.03993	1.01766	1.26066	1.04537
3110052M02Rik	1.33631	1.24742	1.8613	1.53539	1.31969	1.88372	2.15517	2.67975
3110056K07Rik	15.8968	16.4477	26.8248	26.4657	27.0306	25.4116	30.0778	19.2379
3110056O03Rik	8.35487	6.57658	19.8362	20.2358	3.49693	3.65048	18.3464	11.8504
3110057O12Rik	6.37121	8.9746	7.77226	8.89569	12.488	5.95239	6.15284	3.47808
3110062M04Rik	2.54634	2.50446	1.95843	1.46643	2.8899	3.46585	3.42319	4.81103
3110070M22Rik	2.8519	5.29963	153.282	130.24	1.72016	1.15926	46.6649	13.4768
3110079O15Rik	1	1	1	1	1	1	1.60124	1
3110082D06Rik	1	1	1.01915	1	1.14929	1.02201	1.20882	1.05653
3110082I17Rik	25.6273	21.9536	6.29749	6.50605	19.3959	17.2726	11.7367	26.2593
3110082J24Rik	2.65782	2.82947	1	1.20836	1.29548	1.78412	2.6532	3.68549
3110099E03Rik	1.06375	1	1	1.24038	1	1	1	1
3200001D21Rik	1	1.14155	1	1.05642	1.72016	1.21235	1.07462	2.99994
3200002M19Rik	294.601	276.736	160.477	144.33	244.242	220.866	157.168	87.7138
3230401D17Rik	89.319	100.468	151.311	144.049	100.716	97.7675	123.685	65.8536
3300002I08Rik	1	1.3314	2.15364	1.7926	1.74934	1.33143	1	1.42565
3300005D01Rik	1	1	1	1	1	1	1	1
3425401B19Rik	1	1	1	1.02196	1.03114	1	1	1
3632451O06Rik	1	1.05784	1.20135	1.09222	2.43863	1.05784	1.73174	1.22287
3632454L22Rik	1	1.13311	1	1.20973	1.09855	1.1775	1.14033	1
3830403N18Rik	25.5921	31.2941	1.94159	1.57503	38.7156	30.936	17.159	11.4224
3830406C13Rik	18.9063	26.3901	91.8648	86.8271	18.4928	8.6531	39.1199	19.9118
3830408C21Rik	1.73464	1.60803	1.52916	1.62324	2.08025	2.73738	1.82417	3.11977
3830417A13Rik	3.26074	3.13842	1.62034	1.56827	3.87816	2.83309	13.8825	6.75483
3830431G21Rik	1.84264	1.13284	8.78441	7.38961	1.85107	1.39856	7.44227	6.28936
3930402G23Rik	1	1	1	1	1	1	1	1.14301
4430402I18Rik	1.79857	2.96394	4.15541	2.92702	3.81818	1.98205	33.4112	10.605
4632411B12Rik	28.1073	21.5257	46.2035	41.8038	32.1153	21.6594	46.6791	51.2263
4632415K11Rik	1.85329	1.06209	2.78308	2.78188	1.07019	1.37255	2.37455	2.19617
4632415L05Rik	2.55164	2.31715	4.40613	4.54023	2.82952	2.69362	4.68975	3.70683
4632427E13Rik	3.0072	6.06292	1.82616	2.00907	3.14651	2.26584	3.0016	7.90933
4632428C04Rik	1	1	1	1	1.0748	1	1.06975	1
4632428N05Rik	2.87732	2.04605	1.05519	1	2.64912	3.69557	1.40117	2.75135
4632434I11Rik	16.3884	18.6392	51.4337	56.8883	25.5565	25.3523	24.4246	13.4055
4732415M23Rik	266.534	291.998	3383.38	3129.71	287.613	202.982	3052.07	1190.9
4732416N19Rik	1	1.42403	3.21418	3.36636	1.4794	1	5.91744	4.26781
4732418C07Rik	16.8372	18.0639	18.8205	20.704	18.9112	11.8859	12.0211	12.4892
4732456N10Rik	1	1	1	1	1	1	1	1
4732471D19Rik	6.83059	10.8759	11.1296	10.5349	12.4193	10.2033	5.80022	7.26003
4732471J01Rik	4.88209	5.10919	2.82612	3.43954	5.34922	4.67235	3.85737	6.27791
4732490B19Rik	1	1.06563	1	1.20929	1	1.06564	1.06919	1.1686
4732491K20Rik	2.30944	1.89178	1	1.07899	1.16804	1.44593	1.41785	1.50908
4831426I19Rik	1	1	1	1	1.27288	1	1.76339	2.27882
4831440E17Rik	2.18245	1.8553	2.00202	1.62942	4.6076	2.61205	2.17915	3.32388
4832428D23Rik	1.26127	1	1.12905	1.15762	1.05588	1.04943	1.15633	1.19046
4833403I15Rik	1.0516	1	1.04247	1.07782	1	1	1.1029	1
4833412C05Rik	1	1	1.14568	1.13345	1.56777	1	1.17648	1
4833417C18Rik	48.1564	34.9156	8.12063	11.2052	60.8289	45.3447	23.1212	31.8492
4833418N02Rik	2.64242	4.77291	1	1	3.88554	2.55368	6.49847	1.85518
4833419F23Rik	3.75732	3.17345	1	1	1.73717	2.08681	2.83309	3.79161
4833420G17Rik	17.7343	19.2706	29.812	27.7085	21.5677	18.745	15.4097	14.0656
4833422C13Rik	1	1.2243	1.23494	1.07228	1.31699	1.16824	1.77809	2.77303
4833422F24Rik	1	1	1	1	1.09495	1	1	1.10787
4833423E24Rik	1	1	1	1	1	1	1	1
4833424O15Rik	1	1	1	1	1	1	1	1
4833427F10Rik	1.12239	1.11577	1.20151	1.09229	1.13089	1.34734	1.85436	1.1487
4833427G06Rik	6.44863	8.98843	281.106	282.862	7.70083	2.03085	170.795	51.3094
4833428L15Rik	1	1	1	1	1	1.13948	1.44112	1
4833439L19Rik	77.5927	77.0833	44.8921	42.9122	59.0243	54.3402	43.3751	39.358
4833442J19Rik	1.65637	3.78887	1.61097	1.74244	4.50835	4.2574	11.14	15.3463
4921501E09Rik	1	1.1982	1.62097	1.50564	1	1	6.30745	8.53536
4921504E06Rik	1	2.06271	3.06314	1.97756	1.09242	1.16351	12.2898	8.24478
4921506M07Rik	3.56217	2.96191	10.7424	10.5686	1.26095	1.57708	12.4368	6.33629
4921507L20Rik	1.23114	1.65592	1.95139	1.26146	1.12359	1.32798	3.07451	1.70206
4921507P07Rik	4.9438	6.04297	2.14229	1.99133	13.4964	3.69442	27.5829	12.6236
4921508A21Rik	3.15784	2.85553	5.19859	4.10649	2.78315	1.55671	11.7591	9.34148
4921508D12Rik	1	1	2.47022	1.13468	1	1	1	1
4921509C19Rik	1	1	1.10336	1	1	1.05939	6.63418	1.38135
4921509O07Rik	1	1	1	1	1	1	1.1313	1.07998
4921510H08Rik	2.12183	5.7751	5.77135	3.60839	3.59934	1.79592	79.5892	41.3203
4921511C10Rik	1	1	1.20343	1.18635	1	1	1	1
4921511C20Rik	1	1	2.27874	1.25101	1	1	8.63465	1.40441
4921511H03Rik	1.18475	4.14557	40.5422	38.3374	3.1733	1.52431	50.5593	18.7321
4921511I17Rik	1	1.12941	5.16719	2.65075	1.29262	1.5177	4.13801	1.33244
4921511M17Rik	1	1	1	1	1	1	1	1
4921513D23Rik	11.0197	10.244	4.25183	4.19606	11.055	11.6461	6.78577	6.37416
4921513I03Rik	1.22677	1.2145	1.43888	1.5741	2.21383	1	17.2449	1.64944
4921515E04Rik	1.3695	1.76892	1.85169	1.83592	1.86933	1.41945	3.72671	3.87308
4921515J06Rik	15.1831	14.9723	35.6774	41.1082	9.14105	13.1525	17.7856	17.2723
4921517D21Rik	2.06746	2.35921	1.27038	1.68112	2.66841	2.04862	8.32856	9.57935
4921517D22Rik	1.47653	1.10017	1.17435	1	2.52882	1	7.07206	2.54387
4921517L17Rik	1.81788	2.62462	10.6278	10.4364	2.31197	2.93423	31.422	12.6258
4921523A10Rik	26.265	20.6235	3.53634	4.09791	29.9223	20.2366	17.6598	18.7182
4921524J17Rik	34.1028	35.062	44.3607	60.2413	57.4492	47.0789	56.4646	34.9674
4921524L21Rik	1.60956	3.53696	66.2326	65.6291	1.78225	1.23065	29.8128	13.7378
4921525B02Rik	1	1	1.66535	1.73139	1	1.96847	1.85973	1
4921525O09Rik	2.36902	1.91126	45.9119	52.0066	1.2169	1.1439	28.7086	15.8461
4921528I01Rik	1	4.5247	119.814	100.211	1.69073	1.517	44.1049	15.7888
4921528O07Rik	1.39569	2.1763	1.65145	1.93778	1	1	4.43852	6.15066
4921530D09Rik	3.14778	5.83708	4.62028	3.468	1.98436	1.774	30.1692	18.0231
4921530L18Rik	5.95908	8.40647	158.276	167.708	6.5824	3.71593	96.2615	30.4903
4921530L21Rik	1	5.17318	3.42123	2.23221	13.9311	2.08203	53.3063	28.1975
4921531C22Rik	19.0162	18.6469	15.6803	13.5514	30.829	24.6177	18.51	7.33314
4921531P14Rik	5.89169	6.55242	38.8521	31.6169	5.70809	6.55288	32.7074	6.34872
4921533I20Rik	1	1	1	1	1	1	1	1
4921536K21Rik	1.57997	3.74295	23.7575	24.5684	2.92959	1.54864	22.9775	11.8042
4921539E11Rik	2.37407	5.24124	6.77353	5.2525	4.86698	1.27364	29.931	22.6611
4922501C03Rik	11.2974	9.29513	10.7345	9.22606	10.1169	9.84503	12.2743	8.35043
4922501L14Rik	2.63748	3.44561	4.40539	4.18452	4.77877	1.24458	58.582	23.4071
4922502D21Rik	20.3023	45.2944	1459.46	1234.36	25.5506	9.10331	668.89	204.841
4922502H24Rik	1	1	1	3.33373	2.65477	1	9.48685	16.0395
4922502N22Rik	1.16461	1	1.27102	1.24827	1	1	1	1
4922505E12Rik	1.25212	2.66938	1.69183	1.31688	3.60636	1.0795	24.2147	11.9251
4922505G16Rik	2.05109	3.12401	73.4059	69.2373	4.06557	1.22598	38.448	20.9095
4930401C15Rik	1	1.44521	9.33038	5.43668	1	1.22262	7.80581	3.28735
4930401O10Rik	1	1	1	1	1	1.50482	13.2397	2.94502
4930401O12Rik	1.24421	1.23099	8.63909	6.34045	1	1	1.24352	2.18676
4930402F06Rik	1	1	1.10964	1	1	1	2.19533	1
4930402F11Rik	1.39085	1	14.6743	21.6317	1	1	4.70276	2.18714
4930402H24Rik	7.7835	6.76552	7.28553	7.12857	9.30567	8.254	10.0848	8.3257
4930403N07Rik	4.142	5.97355	79.3335	78.7053	5.73154	3.72962	73.0008	37.459
4930404A05Rik	1	1.5793	32.0054	34.4827	1	1	4.66436	1
4930404A10Rik	5.16912	3.34148	42.613	44.4251	4.48319	4.32764	36.8585	11.2886
4930404H11Rik	1	1	10.7804	9.95938	1	1	5.40853	1
4930404H21Rik	5.59458	23.1438	17.93	13.374	2.40385	1.20697	86.5265	52.3017
4930404I05Rik	2.20589	1	26.8097	39.4958	1.42986	1.38024	14.0274	3.44176
4930404N11Rik	6.38592	7.59288	7.78089	6.49494	3.37166	3.39761	53.7613	22.17
4930405A10Rik	1	1.3812	1.82938	2.21561	1	1	10.0423	2.95847
4930405A21Rik	1.58998	1.37204	9.58023	9.00826	1.21031	2.11622	7.47176	2.43357
4930405D11Rik	2.74784	3.97588	4.16538	3.63606	3.24298	1.99204	90.9371	31.1535
4930405J17Rik	3.92814	2.38485	3.71173	1.55202	2.17426	1	19.6149	5.44682
4930405P13Rik	58.1492	59.4204	9.01664	12.0155	98.292	89.7289	31.6673	32.4467
4930406D18Rik	1.31942	11.5748	9.94015	5.57658	4.07432	1.90649	65.9803	23.8962
4930407I10Rik	1.06962	1.39511	1.22924	1.15749	1.67005	1.06586	10.6847	4.93299
4930408F14Rik	1	1.36287	5.42117	5.6286	1	1	22.4231	4.49555
4930412B13Rik	1	1.41178	1	1	1	1	1	1
4930412C18Rik	1.28923	1.11725	2.59859	2.30861	1.35348	1.8208	1.37082	1.20079
4930412F15Rik	3.69412	7.22931	12.8282	12.061	8.04273	2.88783	85.2802	51.3095
4930412O13Rik	1	1.03837	1.03339	1	1.13014	1	1.76856	1.5421
4930413E15Rik	1.42972	1	2.06124	1.75612	1	1.1355	11.7132	4.30651
4930413F20Rik	1	1.49487	1.43068	1.39453	2.30549	1.82486	7.95634	2.05938
4930413G21Rik	4.76565	5.5445	10.2996	8.63767	6.41564	5.17638	19.1284	20.2464
4930413M19Rik	1	1.74313	1	2.18489	1	1	9.61798	2.90898
4930414L22Rik	1.26991	3.97862	17.5904	14.5694	2.34703	3.97887	13.202	9.19813
4930414N06Rik	7.13033	8.2483	6.67726	7.35639	8.37529	2.44978	66.3353	21.9471
4930415F15Rik	3.83349	4.75225	7.76429	8.26481	6.75728	2.60824	65.706	33.7034
4930415L06Rik	1	1	1.15914	1.19438	1	1	1.70688	1.31316
4930415O20Rik	1.85943	7.50342	2.76869	2.62022	1	1	23.2829	9.3531
4930417G10Rik	6.9763	5.70146	48.5405	50.8858	6.37864	5.42198	24.9566	12.2865
4930417O13Rik	1.17498	3.81376	1.43213	1.26391	1	1	2.57046	1
4930417O22Rik	1.15857	5.94977	4.39395	5.30483	1.33916	2.95007	2.42318	1.19265
4930419G24Rik	1	1	1	1	1	1	1.90823	1.44261
4930420K17Rik	52.1918	41.3516	4.75674	3.394	40.0428	36.8503	21.5779	19.5618
4930422G04Rik	10.5465	10.1159	5.67774	6.02209	10.8687	8.26755	5.32927	6.19157
4930423M02Rik	1	1.88198	31.4469	32.5239	1	1	13.5527	5.3425
4930425K10Rik	1	1	1.23846	1	3.1685	2.37015	4.46648	1
4930425O10Rik	2.6658	1.84844	3.32063	3.12582	2.78142	1.12122	2.27782	1.62271
4930426L09Rik	1	1	2.6981	2.00653	1	1.45914	1.60502	1.58968
4930427A07Rik	11.6143	14.9159	31.7647	24.1935	13.0902	11.8348	16.8033	10.4168
4930428D18Rik	1	3.45511	2.13954	1.9134	1.18505	1	11.8709	4.57384
4930428E07Rik	1	1.41159	1.3582	1	1	1	2.30176	1.79297
4930428E23Rik	3.49392	1.29487	1.51324	1	1	1	5.04132	1.37874
4930428G15Rik	1	1	1	1	1	1	1	1
4930428O21Rik	1	1	1.75033	1.99283	1	1	1.40398	1
4930429B21Rik	1	1	5.03387	4.15775	1	1	1.79963	1
4930429D17Rik	1	1	1.09018	1.24783	1	1	1.76471	1
4930429F11Rik	1	1	2.54176	2.49541	1	1	1.54932	1.66924
4930429F24Rik	4.19159	7.26143	39.0472	47.4414	3.52823	2.00639	12.552	1.71806
4930430A15Rik	3.18966	2.80103	131.957	118.235	2.22172	1.27018	46.0002	33.7328
4930430D24Rik	1.31426	1	1.12935	1	1	1	3.82048	7.29977
4930430F08Rik	17.5042	13.6219	44.7071	39.6611	18.7999	15.1509	38.8189	14.908
4930430F21Rik	1	1	1.21342	1.19551	1.55452	1	7.7221	1
4930430J02Rik	6.10012	1	1	1	1	1	19.4364	12.618
4930431A04Rik	1	1	1	1	1	1	6.62808	2.28565
4930431P03Rik	1	1	3.21851	3.76615	1	1	9.06246	8.63982
4930432J09Rik	1	1	1.21868	1.04006	1.05682	1	3.2252	2.2264
4930432K09Rik	3.83604	4.62152	8.19678	7.80194	2.21311	3.10036	34.9138	25.6271
4930432K21Rik	15.239	22.6564	25.0273	26.1258	15.0852	9.28386	28.4018	8.35217
4930432M17Rik	1	1	1	1.12709	1	1	1	1
4930433B08Rik	1	1	1	1	1.37637	1	6.96631	1
4930433I11Rik	1.08557	1.40469	1.28175	1.32263	1	1	2.53592	2.03957
4930433N12Rik	1.13206	5.24693	57.9623	55.7697	2.55342	1.74952	24.5719	15.9205
4930434J06Rik	1.11574	1	1.76224	1	1.37133	1	5.03977	2.12496
4930435E12Rik	1.26729	1.25282	1.44006	1.30234	3.14378	1.63211	27.2543	14.6387
4930438E09Rik	1	2.54344	1	1.41016	1	1	6.42395	3.97364
4930440C22Rik	1.4572	1.97303	1.09409	2.0343	1	1.21625	3.73553	1.55546
4930441J16Rik	1.49858	2.4148	89.2414	101.76	1	1.47164	84.5273	30.6808
4930441O14Rik	1.34518	1	1.09472	1.08677	1.36914	1	2.20477	1.55916
4930442J19Rik	2.72571	4.96425	117.286	92.8377	2.71367	1.34982	36.0326	7.73908
4930442L01Rik	1.25267	2.434	1.48533	1.63512	4.06236	1.55771	14.9422	16.6557
4930443G12Rik	1.11661	1	42.4696	37.5815	1.24941	1	11.8147	2.41675
4930443O20Rik	1.12555	2.42512	3.17045	1.75743	1.67134	1	16.1496	10.6098
4930444A02Rik	2.51119	2.51606	1.67855	1.44893	2.763	2.42955	1.63933	3.11416
4930444F02Rik	3.16288	3.0427	130.707	148.662	1.75616	1.89184	57.4102	41.1183
4930444G20Rik	1	1.0939	2.06237	1.97319	1	1	2.18796	7.7541
4930444M15Rik	1	1	1.17614	1.48407	1	1	6.44119	13.3483
4930444P10Rik	5.54848	11.6125	160.007	183.932	6.83701	3.86849	131.329	73.5754
4930447A16Rik	1	1	1	1	1.86869	1.38421	3.43013	1
4930447C04Rik	110.239	127.53	13.9108	13.3771	186.08	155.747	32.6438	43.8727
4930447J18Rik	1.2505	1.23694	1	1.75559	1	1	5.24659	4.34768
4930447K03Rik	1	1	1.30894	1.56601	1	1.17751	5.67811	1.45595
4930447N08Rik	1	1	12.2991	13.5686	1	1.30915	4.91075	1
4930448C13Rik	1	2.71095	12.274	10.743	6.52676	1	13.6265	7.90667
4930448F12Rik	2.42497	1	1.39101	1	1	1	1.47367	2.73122
4930448H16Rik	1	1	1.64027	1.29326	1.41588	1	1.38781	8.08711
4930448I06Rik	2.68625	2.19626	2.38811	2.58948	1	1	9.82815	1
4930448I18Rik	1	1.5563	4.1469	2.10874	1	1	1.58648	1
4930448K20Rik	1	2.91562	1.1042	1.1909	3.0304	1.23947	15.5155	5.76713
4930449E01Rik	1.39183	1.74126	1.64511	1	2.25708	1	21.3185	4.80835
4930449E18Rik	1	1	1.68429	3.50738	1	1	1	1
4930449I24Rik	1	1	1.39851	1.24337	1.17257	1	6.63219	7.07758
4930451C15Rik	1.88614	2.143	1.19894	1.36448	2.39546	1.53344	1.15306	2.27234
4930451I11Rik	2.72201	7.51534	14.703	15.7169	1.61384	1	116.625	44.9342
4930452A19Rik	1	3.28715	1.99524	1.3039	1.43097	1	12.6544	9.32336
4930452B06Rik	4.42027	4.81293	4.46916	5.97417	5.37613	6.37321	7.09061	11.982
4930452G13Rik	1.35516	2.67971	138.85	125.136	3.46876	1.33597	39.6045	14.8077
4930452N14Rik	1	1	1	1	1	1	1	1
4930453H23Rik	1	2.35974	1.3381	1.07743	1.76865	1	11.137	4.61771
4930453N24Rik	56.7643	67.8478	555.267	586.909	59.6014	59.7578	310.565	157.964
4930455B14Rik	2.74199	3.63638	277.475	298.929	1.55887	1	99.4957	36.3436
4930455C13Rik	2.34103	6.07389	3.83868	3.74485	2.84385	1.54368	11.6984	8.21524
4930455C21Rik	25.0027	20.4045	4.48687	3.12944	18.3197	18.0491	11.2701	16.842
4930455D15Rik	1.44068	1.52105	11.4296	10.9694	1.7069	1.20844	9.1299	4.48006
4930455F16Rik	1	2.49784	5.4609	1.93657	8.54712	1.60298	26.5244	9.12521
4930455F23Rik	27.2026	38.6556	413.098	373.998	44.6542	25.4391	270.914	136.937
4930455H04Rik	1	1	1.22525	1	1	1.5177	2.77366	1
4930455J16Rik	1	1.1034	49.595	42.7128	1.46762	1.62048	20.4045	10.5626
4930456L15Rik	1	1	1.13054	1.47831	1	1	2.58131	3.31184
4930458L03Rik	1.3595	5.7607	3.11386	3.09132	1.54922	1	20.7175	14.2278
4930459L07Rik	1	1	1	1	1	1	1.7248	1
4930461G14Rik	1	3.55454	6.33563	4.46214	1	1	40.3199	22.6553
4930465A12Rik	1	1	1.58339	1	1	1	2.06007	1
4930465K10Rik	2.17626	4.19877	94.8031	88.8137	1.47171	3.08633	38.682	16.7197
4930465M20Rik	1	1.11876	1	1.09468	1	1.35631	3.25366	3.59313
4930467D21Rik	1.11147	1.79082	9.2588	8.10318	1.53645	1.05273	3.77907	2.2866
4930467E23Rik	1.06522	1.0617	1.26846	1.39348	1.1395	1.0617	3.79685	5.75458
4930467K11Rik	1	1.28351	1	1.45204	2.28212	1	10.8634	15.5658
4930468A15Rik	1	1	1.48081	1.44045	1.20821	1	2.35905	5.96726
4930469G21Rik	2.24447	1	1.68296	1.15641	1.66542	1.39241	18.5809	9.56766
4930470H14Rik	16.5561	31.8714	16.3166	19.5545	30.5747	43.1271	59.6036	197.9
4930470P17Rik	1.91429	1.86482	21.2138	21.5853	1.83807	1	17.1509	6.55397
4930471C04Rik	1.23534	1.2226	1	1.5324	7.5435	2.33574	24.2336	7.86204
4930471G03Rik	10.7014	9.8601	8.98619	9.32486	11.017	6.69626	96.7434	62.3711
4930471I20Rik	1.36602	3.42349	1.60261	1.27601	1	1.34624	2.45999	4.55746
4930471M09Rik	2.02793	1.48615	17.9237	18.5701	1.36643	1.32413	10.0547	3.08142
4930471M23Rik	6.51329	5.80597	10.9669	12.6166	5.33526	7.03353	6.33623	8.68325
4930473A02Rik	2.29096	3.80855	21.0852	21.1515	4.03723	2.83182	10.269	3.6663
4930473A06Rik	4.99614	4.77992	18.2186	20.6282	4.927	6.07438	19.9557	12.1534
4930473O22Rik	1.24673	3.9172	2.42172	1.93027	1.39577	1	11.5796	3.09826
4930474G06Rik	1	1.23936	1.05208	1	1	1.11969	1.06309	1.07686
4930474H20Rik	1	1	1.30131	1.09201	1.39143	1	2.21668	1.74115
4930474M22Rik	1	2.07927	96.4925	111.995	2.62693	1	57.8913	9.77947
4930474N05Rik	1	1.46344	3.62161	2.1084	1	1	18.3447	2.1905
4930474N09Rik	1.64016	3.11935	4.29363	2.32754	2.54034	1.45418	22.7049	14.0273
4930478L05Rik	1.37127	1	1.91688	1.34996	1.49629	1.0878	1.74046	3.02977
4930478P22Rik	1	2.50632	29.6334	27.293	1	1	10.2776	3.74938
4930479D17Rik	1	2.09807	1.47782	2.09427	2.86218	1	21.2588	4.17336
4930479M11Rik	7.60914	12.7468	9.49219	11.3553	8.94389	4.26098	114.499	29.5766
4930480E11Rik	1	1	1.70296	1	1	1	2.70313	1.34583
4930480G23Rik	1	1	1.48552	1.11119	1.15768	1	3.94079	3.68711
4930480K15Rik	1	1.29503	1	1	1.25016	1.5901	2.08861	1.5684
4930480M12Rik	1	1	1	1	1.48079	1	1.44833	1
4930481A15Rik	2.38344	6.75565	2.66476	6.28168	3.23407	3.8968	4.63375	14.7605
4930483J18Rik	1.17479	2.81862	63.1576	52.6675	1.18692	2.98412	51.1982	13.9534
4930483K19Rik	1.60236	2.28198	1.49586	1.68135	1.48313	2.567	7.15701	11.2455
4930483O08Rik	1	1	1.31006	1.42605	1	1	1.75122	1
4930486F22Rik	1	1	33.8159	36.6159	1	1	7.91356	5.73788
4930486I03Rik	1.53457	4.79231	4.30039	2.814	2.42917	1	9.26268	2.29891
4930486L24Rik	1	1	1	1	1	1	1.2654	1
4930487D11Rik	1	5.26196	1	1	1	1	50.4252	7.84267
4930487H11Rik	1.22512	1	6.55957	5.41382	1.48149	1	5.71438	3.46155
4930488B22Rik	1	1	1.08436	1	1.10959	1	1.61315	1
4930488L21Rik	1.18765	1.79873	28.8821	28.8056	1.10034	1	17.7478	11.145
4930500F04Rik	1	1	2.37692	1.31533	1.44719	1.39557	24.3519	3.03214
4930500J02Rik	2.23458	3.15497	35.3123	31.6873	3.92281	2.07728	30.7015	19.3401
4930500L23Rik	1	1	1	1	1	1	2.72042	1.69867
4930502A04Rik	1	1	1	1.17747	2.00669	1.22262	4.75493	1
4930502E09Rik	2.4116	2.86931	15.4091	16.9671	3.71724	5.54014	8.60141	3.74397
4930502E18Rik	13.4573	14.9926	1.25637	1.4697	10.8249	14.8465	2.24226	2.13509
4930503B20Rik	6.37737	16.9859	10.9599	9.11006	21.1271	5.36015	106.141	29.6989
4930503E14Rik	8.45542	4.25478	105.806	108.252	4.06649	5.4757	46.6087	34.6182
4930503E24Rik	1	1	1	1	1	1	1	1
4930503H13Rik	1	2.02418	1.29711	1.54434	1	1	2.07975	5.38492
4930503L19Rik	3.83245	5.86485	50.5171	56.253	4.18846	4.52555	33.1851	23.4584
4930503O07Rik	2.24778	1.39342	1.34239	1	1	1	3.90338	4.03191
4930504O13Rik	10.8704	24.901	574.967	552.389	21.2664	9.96361	301.798	147.299
4930505A04Rik	4.23632	7.73467	10.2356	7.50796	6.76824	2.02049	70.4947	23.8049
4930505G20Rik	1	1	1	1	1	1	4.47615	1
4930506M07Rik	1.8732	1.28908	1.69375	1.42885	1	1.74342	2.61028	1.34124
4930507D05Rik	1.62537	3.58796	4.28187	4.6548	1.33439	2.47896	2.87089	3.75419
4930509E16Rik	5.57066	6.81417	6.96817	5.87292	4.53951	3.23641	3.35755	3.10631
4930509J09Rik	1	1	1	1	1	1	1.70406	1.57184
4930509K18Rik	1	1	2.27578	2.82608	1	1	1.19318	1
4930511A02Rik	1.17973	1.85005	39.9127	37.595	1	1	11.5748	1.10918
4930511E03Rik	1	1	1	1.80981	1	1	1.15299	1
4930511I11Rik	4.97984	12.2935	8.54947	4.65359	10.9925	2.63688	56.0448	22.2328
4930511M06Rik	4.53723	5.56914	9.2327	12.7148	8.99173	7.96642	38.8314	17.6978
4930511M11Rik	4.50402	15.3289	661.272	710.531	2.33932	3.6079	189.271	77.4768
4930512B01Rik	1	1	2.15745	1.48195	1	1	1.50987	1
4930513D17Rik	2.0911	1	1.64156	1.47017	1.66676	1	12.1915	4.02995
4930513N10Rik	2.13723	1.73601	47.956	47.0383	1.89612	1.16986	18.4288	7.39921
4930513O06Rik	1	4.19874	4.64036	1.98081	2.11275	1	40.9486	6.05663
4930515B02Rik	1	1	1.32919	1	1	1	1	1.48583
4930515G01Rik	1.44573	1.98377	41.8508	45.5922	2.11222	1.70275	14.631	9.12292
4930515G16Rik	1	2.12319	1	1	2.90478	1	11.0651	7.4919
4930515L03Rik	1	1	1	1	1	1	5.9683	1
4930515L19Rik	1	1	1.22665	2.45334	1	1	6.2166	1
4930517E11Rik	1	1	1	1	1	1	1	1
4930518P08Rik	1	1	9.09326	7.93555	1	1	4.00449	2.73388
4930519D14Rik	1	2.42091	15.5643	17.2366	1	1	1.49933	1.20278
4930519F09Rik	6.56816	7.47388	8.35299	10.1851	15.5144	11.4249	16.3855	8.75142
4930519F16Rik	1.48511	1.61182	1	1.36582	1	1	2.29003	1.39292
4930519F24Rik	1	1	1.34331	3.5159	2.78395	1	1.41588	3.02669
4930519G04Rik	5.7422	4.20401	19.6125	20.0936	5.34686	5.08545	26.1649	18.9015
4930519H02Rik	2.01806	1.57778	7.36927	6.22043	1.65323	1	24.9592	13.616
4930520O04Rik	1.34956	3.14928	55.7318	45.4443	1.68806	2.16549	26.9342	12.3875
4930520P13Rik	1.51679	1.48883	1.85085	1.38971	3.21066	1	22.1296	7.27866
4930521A18Rik	1.74969	1.47275	47.3884	56.6854	1	1	13.2108	9.80453
4930521E06Rik	1	1	1.54725	1.1671	1	1	1	1
4930522H14Rik	1.22944	6.39146	7.45696	8.88008	3.28573	1	71.6541	40.0296
4930522O17Rik	1	9.30614	717.158	784.747	4.35384	1.59335	222.422	33.0057
4930523C07Rik	1.2437	1.56473	1.61962	1.70048	1.41595	2.18935	12.0399	4.65255
4930523O13Rik	1	1.538	4.62866	5.18187	1.76032	1.13451	10.3587	5.31886
4930524B15Rik	26.5279	28.8358	81.7014	87.6937	43.9402	17.4346	51.6485	25.23
4930524C18Rik	1	1	1.75728	2.04057	1	1	1.55042	1
4930524E20Rik	1.28861	1	2.66305	1.65291	1.30864	1	26.6143	15.7266
4930524L23Rik	1.6697	2.08594	1	1	1.61387	1.54301	1.23851	1
4930524N10Rik	1	1.82317	1.89549	1.49219	1	1	13.5836	2.0573
4930524O05Rik	1	1	1.33004	4.32563	1.85749	1	4.59822	1
4930524O08Rik	1	1	5.10767	4.29249	1.13341	1	2.1196	2.36403
4930525D18Rik	4.18769	2.60811	348.255	369.264	4.18168	4.2165	218.007	136.29
4930525F21Rik	1.66908	4.90274	114.645	97.7888	3.38505	3.63721	69.2382	31.3474
4930525G20Rik	1	1.68734	1.59818	1.63227	1.23911	1	3.50836	2.15448
4930525M21Rik	1	1	1	1.56669	1	1	4.49719	1.913
4930526D03Rik	3.73442	13.3576	146.062	130.448	9.77262	2.14964	144.612	52.3081
4930526I15Rik	1	1	1	1	1	1	1	1
4930526L06Rik	1	1.54097	3.98169	6.17527	1.20387	1.90169	3.28127	3.5477
4930527F14Rik	2.76104	2.38813	1.24161	1	1	1.5553	4.51226	2.06976
4930527G23Rik	2.65047	5.6835	2.69832	3.17806	2.32377	1	7.58348	3.50649
4930528A17Rik	2.21659	2.7645	25.4363	21.7948	1.17347	1.84396	10.3821	3.75904
4930528D03Rik	2.3527	1.71084	6.07276	5.08023	1.64293	2.27961	14.789	7.93888
4930528F23Rik	25.6988	39.4792	10.6534	11.8777	55.0468	27.2113	11.7627	15.247
4930528P14Rik	1	3.91364	2.26785	2.54856	7.5882	1.48565	34.277	16.593
4930529C04Rik	1	1	1.03849	1.07052	1	1	1.83929	1.11361
4930529F22Rik	1	2.35731	1.96647	1.78697	1	1	8.34987	5.83382
4930529F24Rik	1	1	1	1	1	1	5.07661	1.5228
4930529K09Rik	1	1	2.8381	1	2.5919	1.70408	12.8755	6.42554
4930529L06Rik	1	2.51414	10.2241	13.0711	1	1	53.6775	16.5583
4930529M08Rik	1.34391	2.3012	3.45356	5.58163	2.34851	1.65065	2.60043	2.39273
4930533B01Rik	1	1	1	1	1	1	5.70079	1.68725
4930533P14Rik	1	1	1	1	1	1	1	1
4930534B04Rik	5.05548	4.74015	70.6902	66.0124	3.74674	2.18288	32.6794	18.8197
4930538K18Rik	1.35899	1.9055	4.05366	4.06803	4.83902	1.56598	19.9732	8.26899
4930539C22Rik	1	1	1.16718	1	1	1	1.60754	1.98691
4930539E08Rik	2.52372	1.83795	5.34637	5.89005	1.94737	1.77098	4.81636	2.24849
4930539J05Rik	13.2108	12.5501	124.245	111.097	4.97427	10.5422	138.651	68.0808
4930539M17Rik	1	2.37089	15.3167	12.4756	1	1	3.1679	1
4930539N22Rik	1	1	1	1	1.38112	1	1.53308	1
4930540M03Rik	1.67927	1	2.67751	3.04892	1.72641	1.64257	12.5154	5.95154
4930542C21Rik	1	1	1.17074	1	1.22181	1	4.72302	1
4930542D17Rik	1.53734	2.5248	2.54818	3.22863	2.00561	1.25415	9.30558	6.71224
4930542H20Rik	1	1.95786	6.83529	4.05454	1	1	37.354	14.5333
4930542N07Rik	1	1	1.67487	2.08187	1.21918	1	2.63506	1
4930543E12Rik	1.25439	1	1.31412	1.38367	1	1	1.50737	1
4930544D05Rik	9.66133	6.24333	4.70758	3.09006	16.561	5.91603	81.1532	19.9411
4930544G11Rik	2.25452	12.6291	443.931	489.621	2.74407	1.83072	165.885	70.6533
4930544M13Rik	1	1	1	1	1	1	2.41258	3.50323
4930544O15Rik	3.53353	12.2633	7.46533	7.3047	3.70937	1.47933	51.0241	43.1692
4930545E07Rik	1	1.22362	3.52997	3.49587	1	1.22364	12.7877	8.46777
4930545H06Rik	2.92727	2.56257	1.90658	1.41524	2.17774	1	22.4155	1.3345
4930545L23Rik	1.06769	1.06403	1.94733	1.71467	1	1	4.51029	2.89159
4930546C10Rik	1	1	1	1	1	1	1.43945	1
4930546K05Rik	1	1.17649	1.11519	1.10552	1	1	1.74424	2.47342
4930547C10Rik	1.56645	4.88455	131.097	118.788	1.15144	1.26792	57.9814	31.5385
4930547E08Rik	1	4.49292	6.31971	6.91739	1.98726	1	9.28548	3.24319
4930547E14Rik	1.45089	3.98544	4.71168	4.74012	4.37528	1.42653	40.1179	30.033
4930547N16Rik	6.49735	9.38002	12.9306	12.1689	8.33649	11.0998	8.4755	6.7405
4930548G14Rik	1.63429	1	1	1	1	1	5.90206	1.57796
4930548H24Rik	1	1.36094	1.83766	2.05509	1.68012	1	7.97627	1.4636
4930548J01Rik	2.77106	3.51285	3.91586	2.78072	3.52531	1.27923	31.0242	8.17233
4930548K13Rik	1	1	23.2389	23.6722	1	1	3.17259	2.58814
4930549C01Rik	3.3367	1.94726	1.27479	1	9.9246	2.26312	29.2952	24.928
4930549G23Rik	5.96457	17.4359	186.61	170.404	12.9456	9.21862	107.854	45.2315
4930550C14Rik	2.35532	5.55816	126.949	120.01	3.2546	1.56982	68.1265	31.1877
4930550L24Rik	23.4016	26.1693	2.68496	2.97227	30.5503	25.4184	18.4631	23.1045
4930552N02Rik	1.15809	1	1.39041	1.11921	1	1	1.6306	4.84132
4930552P12Rik	1.40723	1.64199	1.27936	1.51181	1.21775	1.25682	1.60914	1.16492
4930553E22Rik	1.46435	1.87844	157.722	149.118	1	1	37.1181	32.5921
4930554C24Rik	1	1	1.58207	1.79982	1	1	1.52884	1
4930555B11Rik	1	1	6.49227	7.7083	1	1	1.70035	1.28442
4930555G01Rik	2.08667	1.94881	2.9267	3.26924	1.35757	1	10.6694	19.1784
4930555I21Rik	1.57192	2.48767	2.58894	2.88684	1.38226	1.54102	13.1906	7.94833
4930556C24Rik	1	1	110.658	105.457	1	1.20932	32.5547	11.7535
4930556G01Rik	1	1	1	1.3415	1	1	1.4516	1.55019
4930556J02Rik	1	1	2.8951	8.44005	6.27551	1.62221	34.7797	20.9779
4930556M19Rik	3.9887	2.94831	26.2126	26.5295	3.84784	3.15083	28.1369	8.85955
4930556N09Rik	1	1	30.8429	29.4948	1	1	6.1645	1
4930557A04Rik	7.29418	12.9072	5.44115	3.03417	13.0197	1	129.223	43.6044
4930557J02Rik	1	1.16894	1	1.13468	1	1	1.89051	1.21698
4930558C23Rik	4.81558	13.4931	21.0539	26.6743	5.08041	2.38824	132.124	79.8057
4930558G05Rik	1	1	1	1	1	1	3.44289	1
4930558J18Rik	4.36712	4.58305	37.9342	35.532	4.60082	3.3889	14.7667	5.29533
4930558K02Rik	6.19173	6.81577	7.27501	7.18558	7.64281	6.27503	20.175	28.2978
4930562C15Rik	33.9815	58.0891	15.4181	18.8022	224.761	89.713	42.8245	28.5932
4930562F07Rik	1.28077	1.53118	3.4548	1.74956	1.90082	2.06241	29.815	13.5603
4930563D23Rik	2.82274	1.71343	2.96613	2.80108	2.34431	2.30806	23.2507	14.516
4930563E18Rik	1	1.32723	2.61376	2.56525	1	1	2.14994	2.82129
4930563E22Rik	1.60043	2.37253	2.1533	2.50926	4.42455	3.98195	2.99586	3.00606
4930563F08Rik	10.0032	1	1	1.37718	2.06979	2.41947	1.99757	2.21536
4930563M20Rik	1	1	7.87291	6.30187	2.8797	1.41568	5.8202	5.8048
4930564B18Rik	1.46785	2.54887	1	1.1764	1	1	1.23327	3.27359
4930564D02Rik	1.58371	1	4.12329	4.74144	1	1	3.03729	2.7729
4930564G21Rik	1	1.85053	5.93467	4.84237	1.64106	1.28353	2.49446	7.91874
4930564K09Rik	1.61245	2.0131	21.4144	19.9288	2.58141	1.57858	9.34206	5.08662
4930565A17	1	4.01588	2.79583	1.88581	1	1	14.2201	17.3101
4930565D16Rik	1	1.97231	1	1	1	1.16206	1.51253	2.04071
4930565N06Rik	1.14065	1.79825	1.34735	1.74245	1.22562	1.66526	2.61299	8.26245
4930567H12Rik	1	2.17557	1.34103	1.1562	3.87967	1.39189	9.26237	1.25165
4930567H17Rik	1	1	1.20135	1.36889	1	1	11.732	8.72608
4930567J20Rik	1	1	1.25357	1	1	1	7.75791	3.24544
4930567K20Rik	3.59256	12.6484	546.818	524.459	3.07938	1.61312	357.13	126.99
4930568D16Rik	2.52063	2.43835	3.12801	1.34401	1.16262	1	6.15572	5.06437
4930568E12Rik	8.54877	10.6905	161.679	154.29	5.03635	6.61073	32.724	34.0817
4930568G15Rik	1	1	1.16128	1	1	1	3.34447	3.61829
4930568K20Rik	1.55007	1.31219	1.18113	1	1.2353	1.20814	2.4262	2.47025
4930570G19Rik	1.32207	1.18816	101.009	103.54	1	1.60933	63.5859	30.2424
4930571K23Rik	7.30545	6.96428	3.89098	4.55112	12.8644	5.75672	54.7256	85.8487
4930572J05Rik	1.36346	2.26058	9.67673	9.13108	1.64781	3.29215	6.31588	3.35506
4930572K03Rik	1.8559	3.22636	2.93757	1.96814	1.68648	1	9.96188	5.41935
4930572O13Rik	1.27291	2.807	2.34795	2.44059	1	1	7.25943	14.2626
4930573O16Rik	1	1	21.1807	24.6859	1	1	6.34772	2.86149
4930578C19Rik	1	1	1	1	1	1	1	1
4930578E11Rik	2.36598	3.05211	40.4225	40.4458	4.35122	2.36819	25.9198	20.329
4930578I06Rik	4.19	13.2471	9.03246	8.64118	9.42819	2.59758	71.1717	33.8286
4930578M01Rik	1	1	11.9294	10.845	1	1	3.86861	2.07535
4930578N16Rik	8.23301	13.3343	189.857	172.543	12.8749	6.6858	172.788	91.9696
4930578N18Rik	1	8.1892	1	2.52838	2.62559	1	6.05284	2.23119
4930579C15Rik	1.91149	7.32256	9.50374	8.33166	2.13721	1.71853	48.2652	20.3792
4930579F01Rik	1.11158	2.79442	4.05223	4.02944	2.19337	1	23.2521	16.998
4930579G18Rik	4.21764	3.34119	1.61125	1.55994	6.29379	4.16087	3.09798	5.05953
4930579G22Rik	5.40256	20.7807	18.2148	12.6198	10.4163	7.24706	123.563	119.119
4930579G24Rik	21.7121	19.1742	139.36	159.581	22.2071	18.5921	44.506	33.6591
4930579K19Rik	2.31274	8.6055	4.64717	6.69209	5.73801	2.08659	10.6545	7.77823
4930581F22Rik	1.07077	1.06694	17.5461	18.2385	1.07569	1.1339	22.5965	15.1015
4930583H14Rik	2.06132	1.28682	1.74886	1	3.10783	3.77956	38.0429	68.7977
4930583K01Rik	1	5.55079	1.18859	1.34553	1.735	2.08361	8.08232	6.84512
4930583P06Rik	1	3.50335	4.1469	4.10449	3.2013	1.27817	13.9026	1
4930584F24Rik	2.58089	3.69164	4.77402	4.33799	7.76248	1	41.2005	26.9289
4930588N13Rik	2.2235	4.63724	2.29495	2.97707	1.18692	1.33069	18.6042	8.21995
4930590J08Rik	1.04875	1.59946	3.20719	3.57334	1.1564	1.09223	4.93775	6.03434
4930590L20Rik	11.7589	3.12017	6.53544	6.07077	1.95881	1.84814	1.44704	1
4930591A17Rik	1.58591	6.26495	30.1801	39.2181	4.44615	1	13.2698	2.42366
4930592A05Rik	1	1.91735	3.87407	3.63281	1.20743	1	8.35012	9.71911
4930592I03Rik	1	4.57051	1.81773	1.59926	5.2492	1.93969	19.6231	3.17233
4930593A02Rik	1.21193	1.6014	25.5993	21.2968	1.22664	1	12.8352	6.40714
4930593C16Rik	2.64176	1	51.343	47.1169	1	1	41.9296	13.965
4930594C11Rik	2.40255	1.9229	1.40159	1.13796	1.39128	1.8076	4.4662	5.51928
4930595M18Rik	1	1.06028	1.10492	1.28834	1.20446	1	4.7495	2.5485
4930596D02Rik	1	5.76142	4.20809	3.20409	3.0838	2.68968	19.2978	3.36735
4930596M17Rik	1.89401	6.6376	10.322	5.04501	1	1	46.1704	30.3262
4930597G03Rik	1	1	1	1.37598	1	1	1.33147	1
4930598F16Rik	1	1	1	1	1	1	6.84852	2.35721
4930599N23Rik	1	2.74133	8.00895	7.24706	2.72262	2.30611	10.8675	3.79574
4931402G19Rik	1.22721	1.64474	14.5289	14.5926	1.64794	1.57315	5.22938	2.65623
4931403E22Rik	1	1	1	1	1	1	1.66864	1
4931403G20Rik	1.2074	1.98095	1.34148	1.70383	1.11089	1	9.58184	5.66184
4931406B18Rik	1.37176	1.46886	9.46689	7.72821	1.39756	1.39075	4.25415	3.20812
4931406C07Rik	8.31724	10.6428	18.8881	19.6727	13.4158	10.4207	15.8019	16.4506
4931406H21Rik	1.21287	1.08054	1.21027	1.12842	1.04553	1	2.18872	1.82756
4931406P16Rik	37.0868	35.7119	4.70188	5.43777	30.9826	30.9356	8.33565	16.0751
4931407G18Rik	11.0401	8.20843	5.77972	5.65214	35.1511	11.8708	105.825	74.7752
4931408A02Rik	1	1	1.72685	1.66583	1.55637	1.41013	3.93857	2.15882
4931408C20Rik	1	1	1	1.08527	1	1	3.70638	5.90004
4931408D14Rik	1.32726	1.15477	38.4528	37.8702	1	1.43667	23.301	14.5848
4931409K22Rik	2.31565	1.83537	3.07774	2.47324	1.06746	1.29837	25.9845	13.8774
4931414P19Rik	4.00538	2.73038	1.10757	1.1478	2.32751	1.92707	2.4985	2.50815
4931417E11Rik	1.69836	11.2389	287.581	317.372	4.54745	1.82579	110.511	37.4835
4931417G12Rik	16.6369	8.90545	7.76902	7.40409	16.7131	13.4968	30.708	17.0497
4931419H13Rik	3.02288	2.91343	18.8179	21.5934	2.08164	1	14.7173	9.60174
4931420L22Rik	1.27291	1	1.22466	1	2.16741	1	13.791	1
4931423N10Rik	3.27928	2.88646	86.0586	86.2948	1	3.69517	39.7345	22.6916
4931428F04Rik	8.69375	8.57577	1.52056	1.67555	6.85948	7.67988	13.5064	7.01812
4931428L18Rik	5.36966	3.31461	28.6256	22.8796	3.61685	1.49603	14.5953	9.06936
4931429I11Rik	1	2.28443	21.2549	18.9402	1.05809	1.20553	20.391	8.98477
4931429L15Rik	1.08487	1.40138	1.83834	1.25599	1	1.08028	5.40078	4.91805
4931429P17Rik	1	1	1.07083	1.12976	1	1	1.0858	1.20906
4931430N09Rik	1	1.22499	1.06527	1	1.8479	1	5.34863	1.48164
4931431B13Rik	1	3.18793	3.85617	4.05248	2.85522	1	28.103	9.43063
4931431C16Rik	1	1.05814	6.11015	6.09831	1	1.11628	2.96132	2.94147
4931431F19Rik	1.45566	1.0862	1.37509	1.13744	1.77965	1.08621	14.0863	7.97518
4931440F15Rik	1.05067	1.52723	14.8486	12.1576	1.37932	1.09587	16.1591	5.12464
4931440J10Rik	1.22643	1	49.8363	54.6158	2.45289	1.2142	28.7736	7.32725
4931440L10Rik	1.26912	1	1.11076	1.10146	1.71952	1.76377	11.4644	3.61713
4931440P22Rik	2.50391	1.53345	3.8629	5.11107	2.00518	2.15591	4.65557	2.14196
4932411E22Rik	1	1	1.31221	1.38133	1.0676	1	3.33227	1.0768
4932411G14Rik	1.08587	1.48737	2.09572	1.97136	1.2755	1	7.93645	4.23425
4932411L15	8.06153	8.71084	8.65096	12.3549	8.82928	11.4621	27.7694	63.8931
4932411N23Rik	1.04861	1.04598	1.12005	1.29327	1.25994	1.13796	5.02363	2.18122
4932412D23Rik	1.95313	6.22078	158.026	177.155	2.30219	2.15189	63.4202	19.1709
4932412H11Rik	1.22652	1.05357	2.07219	1.46974	1.36336	1	8.73663	4.09602
4932413F04Rik	1.06074	1.57456	6.15029	6.54245	1	1.05746	5.42184	2.32835
4932414J04Rik	1	1.51503	11.7125	11.9629	1.05823	1.10302	7.57	6.95363
4932414N04Rik	1.54281	2.28361	56.3339	56.7032	1.38699	1.64186	39.6129	22.7627
4932415G12Rik	16.4335	22.2987	110.847	113.354	15.7272	9.75979	39.4367	35.4239
4932415M13Rik	1	1.08271	9.06205	9.17656	1	1	4.74957	7.37417
4932416H05Rik	2.88592	3.59936	39.191	39.195	2.84394	1.9175	16.6901	8.79023
4932416K20Rik	1	1	1.19102	1.45495	1	1.0439	3.91559	7.65316
4932418E24Rik	1.10572	1	1.08703	1.11958	1.28263	1.15001	3.05572	2.09171
4932425I24Rik	2.27559	1.74693	19.051	19.4137	1.25983	1.22984	18.5662	9.48668
4932429P05Rik	1	1.86586	1.22163	1.12182	1	1	2.44979	1.13084
4932435O22Rik	1.04864	1.55214	1	1.14673	1.57221	1.23008	2.2127	1.65008
4932438A13Rik	27.6099	27.2963	24.9634	29.88	28.5125	26.0972	22.292	30.1105
4932438H23Rik	1.48786	1.79109	6.62332	6.93798	1.07453	1	6.62842	5.80115
4932441B19Rik	1	1	1.08039	1.07364	1	1.09238	5.57691	4.85583
4932441J04Rik	1	1	1.98126	1.89889	1	1	1	1
4932443I19Rik	1	1	1	1	1	1	1	2.63771
4932702P03Rik	1	1	2.84441	2.93095	1	1	1.63837	1
4933400A11Rik	1.90971	2.14732	2.87217	1.22867	4.08069	1.71713	13.2468	3.21045
4933400B14Rik	1	1	1.33089	1	1	1	2.00211	6.1277
4933400C05Rik	1.51396	3.10667	2.97443	2.03354	4.48103	1.32413	19.1095	4.53841
4933400C23	1	1	1	1	1	1	1.10314	1.12566
4933400F21Rik	1.95885	2.03653	1.48863	1.41318	1.43946	1.95023	5.28002	5.4378
4933400L20Rik	2.40565	3.6592	68.692	65.6595	2.00214	1.22162	27.633	13.8082
4933401B06Rik	1	3.17453	1.63082	1.69344	1.4917	1	8.48887	3.6068
4933401D09Rik	1.27754	1	1.22847	1.41858	1	1	1	1.16859
4933401H06Rik	2.48556	5.61702	140.761	125.988	3.04257	4.01135	80.3618	27.8147
4933401P06Rik	1	1	1	1	1.38778	1	1.7232	1.58739
4933402C06Rik	1	1.3697	1.6435	1.14737	3.92587	1	9.76969	7.64798
4933402D24Rik	2.00232	1.09481	1.49507	1.52909	1.42876	1	5.89771	4.40969
4933402E13Rik	3.81898	7.21779	1.29657	2.35848	3.69713	2.50136	1.08978	5.04905
4933402J07Rik	6.31828	11.9594	6.78519	4.86724	6.89052	2.25774	73.9226	45.306
4933402J10Rik	2.8742	7.49769	56.6042	49.2492	2.36991	1	79.4396	43.9401
4933402J15Rik	1	1	1.08795	1	1	1	1	1
4933402N03Rik	1	1	1	1.12258	1.17383	1	8.94274	7.31952
4933402N22Rik	1	1.16277	79.9018	84.6976	1.18402	1	12.3256	7.89908
4933402P03Rik	5.63044	2.8771	1.72605	1.58196	6.89502	2.46009	24.9672	30.7354
4933403F05Rik	6.10363	4.98657	1.31171	1.34762	7.37336	4.3328	4.56258	4.84031
4933403G14Rik	2.48863	3.72816	14.5946	15.4179	3.68641	2.58422	10.9275	5.40837
4933403O03Rik	1	1	1.19978	1.18301	1	1	6.87899	3.31195
4933403O08Rik	2.77311	2.11811	1.77846	1.44569	4.41311	4.13098	6.42238	6.02643
4933404G15Rik	2.80491	2.28044	3.41441	3.0416	1.12064	1	14.3866	4.83744
4933404K08Rik	1	1.11963	11.2029	12.5399	1.2705	1.71783	7.68433	2.53653
4933404M02Rik	5.83295	7.95243	145.136	135.087	4.66095	2.80969	144.179	59.3496
4933404O12Rik	6.36989	2.95359	31.2292	32.1803	4.5339	3.50081	16.9	9.28045
4933405D12Rik	1.55163	1.52178	25.9753	24.5027	1.58991	1.78273	10.3515	5.69127
4933405E24Rik	1.17738	1	1.8761	3.2739	1	1	2.41506	1
4933405L10Rik	3.02904	1.95963	36.7722	36.5744	2.26576	1	39.613	12.9148
4933405O20Rik	4.01526	5.27818	3.82063	5.23751	1.87942	1.12965	28.0618	20.8152
4933406C10Rik	1.10886	2.13267	8.61709	9.04485	2.04774	1.92681	6.64494	6.29024
4933406D12Rik	1	1	1	1.22009	1	1	1.87312	1
4933406F09Rik	5.85679	17.6195	719.01	811.375	7.41598	2.35129	220.656	70.5926
4933406G16Rik	1	1.60703	1	1.19358	1	1	1.38398	2.87122
4933406I18Rik	3.47912	2.39969	22.9079	23.1344	1.19781	1.17498	16.1973	8.61847
4933406J08Rik	16.2543	19.9814	8.99098	10.9038	20.0173	16.8963	6.20617	3.27943
4933406J10Rik	1.39836	1.56521	1.16396	1.4506	1.42601	1	7.55462	3.66187
4933406K04Rik	1.13539	1	5.90382	7.73825	1.43435	1	4.78029	5.4411
4933406M09Rik	1	1	1.08177	1.14982	1.74362	1.18794	14.373	9.68938
4933407C03Rik	2.46295	2.49024	1.24703	1.198	2.80518	5.11563	7.50887	7.61996
4933407E24Rik	1	1.17633	2.30435	2.40572	1	1.08817	1.65062	1
4933407G14Rik	1	1	1	1	1	1	1.14662	2.78633
4933407H18Rik	8.16432	8.68574	6.73581	6.86375	9.33896	8.12851	8.36217	8.74875
4933407I05Rik	1.52554	1	2.51417	1.59445	3.24805	1	19.3425	8.66182
4933407K13Rik	1.44138	1.18555	1.04037	1.03698	1.57691	1.64949	3.34746	4.33661
4933407L21Rik	1	1	7.37568	6.7162	1	1	1.32866	1.2002
4933407P14Rik	1.23149	2.60393	1.69762	1.29076	3.39087	1.65579	24.3612	12.9778
4933408B17Rik	1.5046	2.84101	9.36703	8.50158	2.15634	2.90935	8.76357	5.81682
4933408J17Rik	21.9608	19.5819	9.82084	8.93861	20.0985	18.7832	19.559	12.648
4933408N05Rik	1.45155	1.32034	1.65051	1.42564	1.84507	1.53395	2.80119	3.74302
4933409G03Rik	1.54823	3.98176	122.964	107.558	1.43971	1.90757	96.3996	45.6258
4933409K07Rik	1	1	1	1.02699	1	1	1	1
4933411E08Rik	2.24449	1.78477	2.28057	3.18973	2.66358	1.19621	7.10167	5.66185
4933411G06Rik	3.47524	2.80101	8.52348	6.74327	1.81448	1	41.0632	27.1397
4933411G11Rik	2.75145	2.58138	44.9746	45.0052	2.61761	1.60248	22.0383	11.446
4933411K16Rik	13.9959	17.7181	6.88397	5.01803	30.0465	8.37623	94.1798	52.3141
4933411K20Rik	9.57227	14.6958	198.349	198.514	14.019	9.92686	91.9075	42.7023
4933412E12Rik	1.35706	2.57613	17.2584	15.4735	1.25456	2.35108	12.0302	6.20564
4933412E24Rik	1.10043	1.18999	26.3799	27.1271	1	1	21.4299	11.3709
4933412O06Rik	1	1	2.25409	1.89352	1	1	6.40157	4.29041
4933413G19Rik	1	1	1.16567	1.15527	1.43935	1	4.30988	1.89001
4933413J09Rik	1.24436	1.73965	1.12069	1.07371	1	1.27739	1.87725	1.95002
4933413L06Rik	1.43331	2.63947	1.89175	1.65352	1	1.4099	2.29632	1
4933415F23Rik	2.38188	10.1498	205.842	206.585	5.43339	3.14758	109.077	51.966
4933416C03Rik	29.001	36.6017	284.662	292.266	36.0569	24.9757	141.901	68.3927
4933416E03Rik	1	1	1	1	1	1	2.17647	2.0238
4933416I08Rik	1.14703	1.13908	1.60518	1.4435	1.94342	1	4.07907	1.71453
4933416M06Rik	1	1	1.47384	1	1	1	5.5921	6.41979
4933416M07Rik	2.53669	2.22992	15.888	17.3124	2.1377	4.13098	10.5481	11.1965
4933417A18Rik	4.33342	7.48129	5.11608	7.00496	4.36674	1.52555	50.862	26.424
4933417D19Rik	1.30353	3.29687	2.24933	3.28891	5.21979	2.86636	15.6803	9.11288
4933417E11Rik	1	1.33103	9.35461	11.0284	1	1.16553	4.31541	1.21259
4933417G07Rik	1.20549	1	1.16916	1	1	1.38878	6.12305	2.49796
4933417O13Rik	1	1	1.09687	1.62114	1.12584	1	4.2856	6.71842
4933421E11Rik	21.1273	23.4737	20.1603	21.6357	26.3901	12.6843	35.1467	44.8967
4933421I07Rik	1	1.12587	35.1776	37.2256	1	1	18.3838	8.2752
4933421O10Rik	3.21865	2.49324	3.10736	3.12351	4.37645	3.62348	12.3176	8.77544
4933422A05Rik	1.13504	1	13.1165	15.256	1.43322	1	9.88748	7.23416
4933422H20Rik	1.09002	1.59607	1.29643	1.27154	1.38509	1.25548	19.4034	4.93738
4933424B01Rik	31.0225	30.0166	50.7876	47.0602	42.4876	38.936	38.3828	22.3157
4933424G05Rik	1	1	4.32399	3.58822	1	1.09549	1.40267	1.49057
4933424G06Rik	1	3.23186	14.0415	8.62555	1.5407	1.63773	31.9244	21.2712
4933425H06Rik	1	2.89183	2.64643	3.34612	2.66356	1	27.8146	10.1796
4933425L06Rik	1.07965	4.61644	16.0154	17.3978	1.93699	2.80837	9.1019	8.25785
4933425O20Rik	4.32748	2.41635	1.68479	1.87823	5.98181	3.67555	31.8594	13.33
4933426D04Rik	2.18748	2.87204	1.32584	2.04471	3.75144	5.6805	12.8417	8.9348
4933426M11Rik	11.2454	13.9725	1.2371	1.07333	13.7941	10.4762	5.39711	7.58218
4933427D06Rik	33.4381	39.7799	1.26491	1	33.1429	33.1468	5.87783	13.902
4933427D14Rik	4.91919	3.88729	16.2627	15.7487	4.224	4.4579	13.777	9.83625
4933427E11Rik	1	2.60255	172.038	159.654	1.32942	2.89408	61.8219	27.3842
4933427E13Rik	1	1	1	1.18201	1	1	1.36104	1
4933427G17Rik	8.87532	13.9704	16.0251	14.2049	10.6109	5.73284	35.3701	9.77996
4933427I22Rik	1	1	1	1	1	1	1.79281	7.53963
4933428C19Rik	1	1.23965	1.83424	1.3821	1	1	3.27382	4.38584
4933429K18Rik	1	1	1.1579	1	1	1	2.91278	1
4933429O19Rik	1.43666	1	40.9897	49.3223	1.11674	1.10327	14.3899	2.85678
4933430H15Rik	13.3742	10.9548	47.0249	47.4085	13.046	13.8335	48.4716	39.3584
4933430H16Rik	1	1	11.1534	11.345	1	1.71435	6.64783	3.75234
4933430I17Rik	4.25111	2.86376	10.4887	9.76646	2.6857	3.79587	9.64548	2.79538
4933430M04Rik	1	1	1	1	1	1	1.8634	1
4933430N04Rik	1	1	1	1	1	1	6.26969	1.40126
4933431E20Rik	2.43513	2.64028	13.6753	14.7983	3.11026	2.72527	10.2427	7.93794
4933431G14Rik	1.21223	2.90705	17.4602	16.0999	1.79434	1.41538	15.2645	9.04718
4933432B09Rik	2.65458	2.09259	3.80118	3.6602	2.53572	1.59064	8.50269	3.8446
4933432G23Rik	1	1	1	1	1	1	1	3.08996
4933432I03Rik	1	1	1	1	1	1.34342	1	1
4933432I09Rik	1	1.76108	1.88314	2.21351	1	1	5.41308	1.97754
4933433C11Rik	1.88819	3.88046	2.56676	2.05251	3.84951	1.36009	28.7103	12.2533
4933433F19Rik	1	1	1	1	1.18861	1	1.52764	1.64283
4933433G15Rik	5.58975	6.27172	56.0547	57.3664	4.50594	1.77532	43.5004	25.2963
4933433G19Rik	1.72607	1.34339	1.44827	1	1	2.54539	5.52527	6.95427
4933433H22Rik	1.09815	1	1.08079	1	1	1	1.78298	1.11924
4933433P14Rik	15.5199	15.3041	11.316	12.5854	15.8833	15.4763	14.1576	20.2508
4933434E20Rik	53.7312	53.8818	72.3513	79.3615	56.5706	62.2	63.3922	66.8344
4933434I20Rik	1.42893	2.6229	89.2742	90.5973	1.4587	1.13525	19.9631	4.99527
4933436C20Rik	3.99442	9.63882	32.6751	36	5.32304	3.40774	28.024	22.8279
4933436E23Rik	1	1	1	1	1	1	1	1
4933436H12Rik	1	1	1.09636	1.44134	1.25035	1	6.48606	1.85325
4933436I01Rik	1	1.48165	2.57189	2.24794	1.13613	1.12042	30.1974	6.87705
4933437F05Rik	3.44673	2.82711	3.12014	2.94217	5.54453	4.77635	12.5575	10.0742
4933438B17Rik	1	1.4603	6.6083	6.13751	1.17347	1	10.5438	11.4449
4933438K21Rik	3.7163	2.38349	3.75206	3.20591	3.45794	2.48243	21.2113	7.98097
4933439C10Rik	5.55617	8.03617	6.58766	6.32896	5.37522	4.2545	8.60338	4.38902
4933439F18Rik	20.7603	19.1651	13.2076	13.4688	22.7662	20.4994	21.038	11.9001
4933439K11Rik	1	1	1.52126	1	1.67716	1	1.42097	3.56435
4933440J02Rik	1.16549	1.31307	8.08396	10.3596	1.7079	1	14.3673	6.02641
4933440M02Rik	5.22719	3.67366	145.388	141.455	1.67806	1.19992	70.1125	52.5384
5031410I06Rik	1.51041	1.59008	1.23343	1.55596	1.1213	1.1073	9.31345	14.16
5031414D18Rik	1	1	1.05233	1	1.13597	1	1	1.23171
5031425E22Rik	2.46129	3.13617	3.07779	2.95345	2.49168	2.69651	2.72217	4.63141
5031425F14Rik	1	1	1	1	1.23234	1	1	1
5031426D15Rik	6.13458	3.78252	1.6164	1.82682	7.52051	6.21134	3.21345	3.85913
5031434C07Rik	1	1	1	1	1	1	1.65304	1
5031434O11Rik	1	1	1	1	1.64729	1	1	2.10306
5031439G07Rik	5.96199	4.26108	1.1061	1.09719	5.99627	6.85214	3.44195	8.71169
5033403H07Rik	1	1	1	1.42656	1	1	1	1
5033404E19Rik	1	1	1	1	1	1	1	1
5033406O09Rik	1	1.19298	1	1	1.10909	1.0965	3.33962	2.11537
5033411D12Rik	1.10241	3.13112	1.50582	1.69504	1.32855	1.58126	3.55312	5.47912
5033414D02Rik	10.0073	9.05943	1.8016	1.36715	6.20675	5.60577	14.5947	18.1542
5133401N09Rik	11.7155	14.395	9.67271	7.87054	22.7331	21.3897	11.3172	9.97831
5330411J11Rik	1	1	1	1	1	1	1.53864	1
5330413P13Rik	1	1	1	1.10269	1	1	1.09053	1.27574
5330417C22Rik	2.94327	2.41394	40.6231	35.531	1.26643	1.6599	28.2294	15.892
5330426P16Rik	2.35186	1.36535	1.55642	1.58253	1.20653	1.09134	1.57776	6.16185
5330434G04Rik	1	1	1.03946	1	1.20506	1	1	1
5330437I02Rik	1	1.27359	1.03968	1	1.25776	1.18241	1	1.5271
5330439B14Rik	1	1	1	1	1	1	1	1
5430401F13Rik	2.56339	1	1	1	1	1	1.38976	1
5430402E10Rik	1	1	1	1	1	1	1	1
5430402O13Rik	11.3565	6.39787	16.3006	16.7789	6.42465	5.39863	17.6507	15.3798
5430403N17	1	1	1.05452	1	1.07082	1	1	1
5430405G05Rik	4.03286	3.15157	1	1	3.56766	2.55404	4.02441	2.84234
5430405H02Rik	39.4333	22.7647	11.4344	8.36581	29.9972	30.9754	18.7682	15.072
5430407P10Rik	4.32497	4.18999	1	1	2.98105	3.87573	2.61048	7.34791
5430411K18Rik	2.97163	3.61094	1.77094	1.69384	3.65317	3.96863	2.4746	3.55507
5430416N02Rik	30.8581	32.7294	7.6758	8.50526	37.2667	27.8502	36.2888	18.018
5430416O09Rik	1.16029	1.15162	1.06597	1	1.12856	1.03791	1.7193	1.14606
5430417L22Rik	4.94103	4.83135	26.0527	26.7565	4.74628	4.21032	11.1526	7.38406
5430419D17Rik	1	1	1	1	1	1	1	1
5430421F17Rik	1.74395	1.56296	1.18373	1.2244	2.11383	2.4779	1.44513	1.54231
5430421N21Rik	1	1	1	1	1	1.09476	1.19978	1.24339
5430425J12Rik	1	1	1	1	1	1	1.11655	1
5430427M07Rik	1.76068	1.17988	1.31309	1.43022	1	1.53969	2.51713	1
5430427O19Rik	1	1	1	1	1	1	1.17089	1.15615
5430428K19Rik	1	1	1	1	1.23765	1	1	1
5430434I15Rik	1	1	1	1	1	1	1	1
5430435G22Rik	1	1	1.22088	1	1.28695	1	3.00683	1.73348
5430437J10Rik	1	1	1	1	1	1	1	1.19646
5430437P03Rik	42.4679	41.2843	18.5294	24.2417	27.2481	31.5338	25.6996	26.5986
5430440P10Rik	1.7663	1.18121	1.78852	1.28893	1.61462	1.18122	1.38208	3.09475
5530400C23Rik	1	1	1	1	1	1	1	1
5530401A14Rik	1	1	1	1	1	1	1	1
5530601H04Rik	4.307	5.12906	1.0363	1.0665	4.34792	2.66845	2.53897	1.64284
5730403B10Rik	46.5651	50.0349	41.5943	38.79	55.0868	39.1745	55.9289	39.9348
5730403I07Rik	1.68116	2.53023	17.4014	15.7035	1.72844	1.32218	12.6324	5.86192
5730405O15Rik	1	1	1	1	1	1	1	2.93696
5730408K05Rik	60.5667	38.5625	3.84261	6.20798	120.178	71.2315	31.1308	28.2695
5730409E04Rik	2.93976	3.44223	1.0967	1.08858	2.69715	1.7782	1.99627	3.99951
5730412P04Rik	1	1	1	1	1	1	1	1
5730416F02Rik	1	1	1	1	1	1	1	1
5730419I09Rik	22.1418	20.5837	4.09023	4.87393	21.6038	21.8353	5.50732	7.24263
5730420D15Rik	1	1.30841	1	1	1	1	1	1
5730422E09Rik	1.61771	1.29215	2.44075	3.17379	1	1.19478	1.82132	2.7511
5730435O14Rik	1	1	1	1	1	1	1	1
5730437N04Rik	35.4786	39.5602	206.19	208.389	38.9561	30.5461	141.362	103.012
5730455O13Rik	62.6248	86.5256	23.6298	23.9898	88.7765	69.5248	39.4569	21.4189
5730455P16Rik	8.32561	10.8504	4.36994	3.81625	11.3686	9.4245	5.83433	6.62797
5730457N03Rik	1	1.27128	1	1	1.30671	1	1.1716	1
5730460C07Rik	1	1	1	1	1	1	1	1
5730469M10Rik	34.026	31.5767	149.615	135.291	25.9599	19.4359	70.941	61.6822
5730480H06Rik	2.21929	2.34553	5.43306	5.52065	2.30391	3.01847	6.8768	5.56746
5730494M16Rik	44.4176	57.9987	61.9678	67.5853	58.066	53.4124	42.0993	32.4275
5730494N06Rik	29.2046	49.384	154.084	186.616	38.6714	35.1014	50.1404	35.9862
5730507C01Rik	18.1625	14.7014	9.42034	10.2148	13.3337	16.1313	6.75052	7.42212
5730508B09Rik	24.2396	36.8656	50.9778	60.7855	47.7323	20.0388	27.5014	19.1023
5730522E02Rik	1.11821	1	1	1	1.12641	1.5591	1	1
5730528L13Rik	30.3684	22.5682	6.3046	4.83628	26.9675	31.799	19.2634	21.8768
5730559C18Rik	2.32911	1.83813	5.69559	5.34318	1.7699	1.68104	5.3628	2.74933
5730577I03Rik	2.44641	4.42037	4.39343	4.43578	2.39212	2.98398	3.59628	3.10873
5730590G19Rik	8.78699	9.29163	1.32967	1.41944	11.8019	10.6393	2.19807	3.16242
5830403L16Rik	1	1	1	1	1	1	1	1
5830403M04Rik	1	1	1	1	1.14644	1.12954	1.40967	1.16637
5830405N20Rik	1	1	1	1	1	1	1.62467	3.02947
5830411N06Rik	1	1	1	1	1	1	1.05566	1.06781
5830415F09Rik	15.0165	15.0189	16.2268	12.2629	12.7949	12.9551	14.1755	10.0728
5830416I19Rik	1	1	1.05279	1	1	1.06066	1.12789	1
5830416P10Rik	2.49814	2.50384	1.12584	1.18445	2.34055	2.21474	2.03663	2.07721
5830417I10Rik	9.91787	7.76967	5.57492	5.81219	9.32745	8.61079	5.33374	5.3181
5830418K08Rik	21.5332	19.3135	9.77303	10.6734	26.3705	20.5881	13.2077	15.0026
5830418P13Rik	1	1	1	1	1	1	1.15717	1
5830428M24Rik	1	1	1	1	1.80433	1	1	1
5830432E09Rik	1.24118	1.11407	1	1	1	1	1.12025	1
5830433M19Rik	13.0856	20.7737	4.62996	5.67998	19.6007	11.8919	6.61879	7.05179
5830473C10Rik	1	1	1.12573	1	1	1	1.30462	1
5930403L14Rik	1.08527	1.13443	1.63175	1.57872	1.09119	1.37643	1.70861	2.00144
5930412G12Rik	2.13084	2.53763	1	1.0533	1.22675	2.4709	1.21144	2.20215
5930416I19Rik	58.0441	62.3281	14.3172	11.5889	52.0094	56.7698	40.08	49.63
5930434B04Rik	25.3249	18.5967	9.05332	6.85476	20.7746	17.526	15.5215	21.152
5930438M14	1	1	1	1	1	1	1	1
6030405A18Rik	1	1	1	1.08144	1	1	1.21538	1
6030407O03Rik	1	1	1	1	1	1	1	1
6030408B16Rik	1.79413	2.08501	1	1.26615	1.75489	2.33551	5.6635	10.648
6030419C18Rik	1	1	1	1.06062	1	1	1.08017	1.48836
6030422M02Rik	8.41714	7.57733	4.37997	5.74423	9.35686	8.89346	8.66063	10.8963
6030429G01Rik	2.09716	1.81541	6.87063	4.90039	1.33523	1.37067	10.5343	5.28451
6030440G07Rik	7.29938	4.14479	1.57618	1.39586	5.49107	6.1314	3.09394	5.67699
6030446N20Rik	2.93534	2.64125	1.10987	1	3.35514	2.51513	1.9317	3.51344
6030458C11Rik	14.9836	12.6674	1.57745	1.53253	18.3592	17.3274	6.71614	5.40228
6030466F02Rik	1	1	1	1	1	1	1	1
6030468B19Rik	1	1	1	1	1	1	1	1
6030498E09Rik	1	1	1	1	1	1.15016	1.15829	1
6230400D17Rik	1.35194	2.66451	1.14486	1.2654	1.75274	1.33293	1	1.21379
6230409E13Rik	1.62987	1.75682	1.05605	1.03851	2.4018	2.01454	1.69602	1.53774
6230427J02Rik	1.90758	1.68678	1.29885	1.27376	1.19412	2.88881	1.72404	1
6330403A02Rik	1	1	1	1	1.05237	1.02316	1.14651	1.02975
6330403K07Rik	1	1	1	1	1.35801	2.1612	1.33385	1.67788
6330406I15Rik	18.5239	5.791	1.43133	2.44878	31.0715	20.1656	5.41232	2.27317
6330407A03Rik	1	1	1	1	1.406	1.08978	1	1.34593
6330407J23Rik	1	1.03932	1	1.03135	1.17783	1.19663	1.24874	1.50506
6330408A02Rik	2.88019	2.96567	1.65169	1.59699	2.37574	3.80834	1.98682	3.22418
6330409D20Rik	1.1702	1	1	1.12834	1.36402	1	1.16972	1.41355
6330409N04Rik	104.323	175.869	64.0805	78.4416	156.499	110.822	57.0588	40.1724
6330410L21Rik	1.04245	1	1.38435	1.48011	1.04539	1	1.25396	1.05157
6330415B21Rik	1.0772	1	1.19066	1.11643	1.4128	1	1.61589	2.03173
6330416G13Rik	3.72437	3.74876	1.97183	1.95873	5.17596	3.06174	2.81119	5.35803
6330418K02Rik	7.66265	2.09603	8.86929	7.55337	5.64679	2.91821	7.06634	5.92714
6330439K17Rik	5.83563	7.10605	1.59903	1.74346	7.72765	5.84084	2.89609	2.36891
6330503K22Rik	39.7609	38.4294	95.0706	104.023	41.62	33.6233	42.5914	34.3613
6330512M04Rik	1	1	1	1	1.05498	1	1	1
6330527O06Rik	1	1	2.46267	3.4118	1	1	1.88594	1
6330545A04Rik	1.41649	1.39396	1.17143	2.41333	1	3.36393	1	1.253
6330549D23Rik	2.4821	1.33646	1.14641	1.08941	2.14118	2.06554	1.9459	2.00836
6330578E17Rik	21.2426	19.4635	31.0014	31.5295	19.6915	17.3329	26.4023	19.7032
6430411K18Rik	1	1	1	1	1	1	1	1
6430527G18Rik	6.33399	4.80287	1.06554	1.09005	6.36366	6.19643	6.00157	11.0591
6430531B16Rik	4.90119	4.99762	199.708	156.673	5.17196	3.30651	108.308	40.2995
6430548G04	7.84862	6.78398	6.80554	6.31819	26.0235	13.186	10.3906	6.84419
6430548M08Rik	5.75639	6.49651	1.04794	1.10993	6.27361	4.86456	1.93118	3.62324
6430550D23Rik	3.37583	1.72301	3.88709	2.27971	3.29875	2.17725	5.49799	4.5741
6430562O15Rik	1.51273	3.13392	2.01297	1.15466	1.76764	2.26106	1.5113	2.74418
6430571L13Rik	2.06004	2.00269	1.43631	1.2498	1	1.75208	1.39641	1.24148
6430573F11Rik	1.47983	1	1	1.07237	1	1.09078	1.95699	1.34977
6430584L05	1	1.04993	1.04345	1	1	1	1	1
6430598A04Rik	1.09437	1.08926	1	1	1.25229	1.5356	1.04705	1.57323
6430704M03Rik	2.27859	1.04031	1	1.06428	1.45578	1.52412	1.255	1.2589
6430706D22Rik	41.2709	30.4488	1.00089	1.00023	35.9807	35.8659	1.00096	6.19561
6530401N04Rik	13.1944	14.2804	15.2708	16.757	11.2212	13.4709	11.057	7.72693
6530402F18Rik	1.19027	1.03599	1	1	1	1	1.03795	1.1387
6530411M01Rik	1	1	1	1	1	1	1.76417	1
6530418L21Rik	2.25163	1.64269	1	1.08089	2.37675	2.96208	1.32094	1.95582
6530439I21	1	1	1	1	2.20405	1	1	1
6720401G13Rik	2.1988	2.18532	1.04616	1.06343	2.81719	3.16304	1.74395	3.55384
6720456B07Rik	292.216	292.313	97.0061	92.7649	244.467	257.49	131.752	99.4206
6720456H20Rik	2.5823	2.90754	1.8939	2.00603	2.69212	2.43811	1.86629	2.05542
6720463M24Rik	14.7764	22.2017	16.3865	18.0711	21.6255	22.6966	24.6887	10.9518
6720468P15Rik	1	1.12941	4.15239	5.4364	1	1.25884	2.09148	1
6720483E21Rik	1	1	1	1	1.18161	1	1	2.44427
6720489N17Rik	1.76694	2.32998	1	1.19278	2.36695	2.08826	1.50987	1.1553
6820408C15Rik	5.31528	8.96448	35.0503	27.7473	4.8269	2.99129	33.0121	8.03293
6820431F20Rik	1.87296	1.75967	3.38581	3.76483	3.16584	3.21314	2.42767	3.79993
7420426K07Rik	1	1	1	1	1	1	1.11933	1
7420461P10Rik	1	1	1	1	1	1.27403	3.02211	2.75969
7420700N18Rik	1	1	1	1.07554	1	1	1	1.1217
7420701I03Rik	1	1	1	1	1	1	1	1
7530416G11Rik	1.81275	1.92253	1.26762	1.24516	1.17383	1.4613	2.45887	2.57988
7530420F21Rik	1	1	1	1	1	1	1	1
7630403G23Rik	1	1	1	1	1	1	1	1
8030411F24Rik	3.74282	6.18883	1.96766	1	11.0566	3.96529	1.39074	1.47604
8030423F21Rik	5.40933	3.00196	1.77435	1.79801	3.82922	3.94758	1.76215	2.28568
8030423J24Rik	1	1	1	1	1	1	1	2.70519
8030442B05Rik	1.18742	1.17728	1.15428	1	1	1	1	1
8030443G20Rik	1	1	1	1	1	1	1.8877	1
8030462N17Rik	8.64739	5.48667	1.75703	1.54748	8.66056	6.54013	2.35146	2.35248
8430403D17Rik	4.18121	4.71121	1.21823	1.91959	3.55151	4.26012	2.42756	2.41714
8430406I07Rik	11.379	13.4629	2.27904	1.93734	13.5616	12.7584	7.32163	11.3445
8430408G22Rik	1	1	1	1	1	1	1	1
8430410A17Rik	65.7845	87.1089	4.19343	4.99799	81.3438	78.1865	23.5663	20.3235
8430410K20Rik	3.88645	8.26137	2.56722	2.48197	5.13761	6.5191	5.71569	7.11826
8430419L09Rik	2.32062	2.69005	6.17985	6.94593	2.49536	2.76368	5.4931	4.39766
8430422H06Rik	1	1	1	1	1	1	1	1
8430423G03Rik	1	1	1	1	1	1	1	1
8430427H17Rik	4.36259	5.94924	51.4282	53.6766	4.6889	3.88276	24.3657	19.6861
8430429K09Rik	9.48768	11.944	16.7879	15.2203	11.9159	7.98449	15.801	12.4215
8430431K14Rik	1.0587	1.11105	1	1	1.06278	1	1.05854	1.28527
8430436N08Rik	1	1	1	1.13437	1	1	1	1
8430437L04Rik	1	1	1	1	1	1	1	1
9030025P20Rik	4.73476	4.37909	2.80456	2.2245	4.21255	4.53298	3.91471	4.74832
9030204H09Rik	1	1	1	1.26126	1	1	1	1
9030224M15Rik	1	1	1	1	1.12555	1	1	1.71318
9030404E10Rik	1	1	1.50968	1.46689	1	1	1.15436	1
9030418K01Rik	5.90848	4.07146	5.16496	5.2709	4.55328	6.85769	5.51828	8.43134
9030425E11Rik	2.59843	1.59398	2.69177	3.53987	2.03783	2.62007	4.13102	3.49681
9030612E09Rik	1	1	1	1	1.20104	1.44458	1	1.1142
9030617O03Rik	1	1	1	1	1.21998	1	1.82051	1.62478
9030619P08Rik	1	1	1	1	1	1	1	1
9030624G23Rik	12.9083	12.1214	4.28829	3.2734	4.70759	6.56115	3.93119	2.83134
9030624J02Rik	16.3117	15.8322	7.98564	7.78179	13.6261	11.4271	9.87628	12.3744
9030625A04Rik	12.1667	11.6954	1.4047	1.31776	15.1949	11.4305	3.8014	9.44716
9130008F23Rik	1	1	1	1	1.08509	1	1	1
9130011E15Rik	6.48972	5.48211	3.04549	2.78663	6.62355	6.95843	3.13214	6.26546
9130011J15Rik	42.5734	33.8537	12.796	11.9392	30.0086	26.1025	17.3478	12.4629
9130014G24Rik	1.31025	1.17608	1.6385	1.46792	1.89583	1.20545	7.06405	9.33026
9130015A21Rik	1	1	4.72461	3.92453	1	1	1	1
9130015L21Rik	1	1	1	1	1	1	1	1
9130017N09Rik	1.76976	2.5886	1.11521	1.05277	1.52384	1.72817	1.90718	1
9130019O22Rik	1.38107	1.3204	1	1.03193	1.18112	1.76102	1.12667	1.05144
9130019P16Rik	1	1	1	1	1	1.03437	1.2536	1
9130023H24Rik	6.20534	7.53588	1.26544	1.86843	5.33507	7.71074	4.72087	3.63037
9130024F11Rik	1	1	1.24674	1	1	1	1.14945	1
9130204L05Rik	1	1	1	2.22616	1	1	1.54049	1
9130206I24Rik	1	1	1	1	1.49808	1.27537	1.05806	1
9130209A04Rik	1	1	1	1	1	1	1	1
9130221F21Rik	1.19229	1.4244	1.89698	1.96669	1.68545	1.3638	1.76701	1.93446
9130221H12Rik	4.95296	4.84905	9.70939	11.1701	6.47065	5.06934	11.8983	7.78005
9130227L01Rik	1	1	1.07524	1.27569	1	1.17292	1	1.22209
9130230L23Rik	1	1	1.10244	1.18769	1	1	1.37231	1.30239
9130401M01Rik	73.4913	62.7655	3.43806	3.76516	73.0931	66.7731	48.8179	48.2912
9130404H23Rik	1	1	1	1	1	1	1	1
9130409I23Rik	1	1.6949	1	1	1	1	1.09157	1
9230009I02Rik	1	1	1	1	1	1	1	1
9230102K24Rik	1	1	1.11652	1	1	1	1	1
9230102O04Rik	1	1	1	1	1	1	1	1
9230104L09Rik	1	1	1.28206	1	1	1	28.3347	10.1581
9230105E05Rik	2.59667	1.28767	12.1408	11.091	1.65047	1.57539	25.1107	21.322
9230107M04Rik	1	1	1	1	1	1	1	1
9230110C19Rik	10.3023	20.4001	77.0222	76.9791	12.0266	14.2525	28.4937	12.9823
9230110F15Rik	1	1	1	1	1	1	1	1
9230112D13Rik	1	1	1	1	1.28982	1	1.27025	1
9230112J17Rik	1.29226	1.0691	1	1	1.46882	1.06911	1.07285	1.17753
9230114K14Rik	15.3857	13.3773	6.62006	5.35152	15.9496	10.6874	5.78188	7.31956
9230115E21Rik	1.24306	1.22991	1.60027	2.28304	1.12997	1	1.72716	1.44295
9230116N13Rik	3.79402	1.77731	1.20294	1.43378	2.58185	2.71022	1.65558	1.19968
9330020H09Rik	7.22439	4.78815	3.06544	2.96483	12.7132	13.187	5.9079	3.46209
9330111N05Rik	1	1	1	1.09751	1	1	1	1.47131
9330117O12	1.09509	1	1	1	1	1	1	1
9330133O14Rik	2.30774	2.74302	3.34878	4.04811	3.54273	2.40578	3.78602	4.46647
9330151L19Rik	2.92625	3.07334	4.33539	4.55629	2.13652	1.75401	3.64949	4.14722
9330158H04Rik	4.70256	3.74088	1.53008	1.56651	5.8777	4.95937	2.65884	2.30386
9330159F19Rik	1.25736	1.16229	1.09416	1.10782	1.27523	1.18936	2.28323	2.21596
9330159M07Rik	4.19006	3.51579	38.2482	38.1022	3.97654	3.67488	21.7067	12.7106
9330162B11Rik	1	1	1	1	1	1	1	1
9330175E14Rik	1.11661	1	1	1	1	1	1	1
9330175M20Rik	1	1	1.10908	1	1	1	1.1982	1
9330178D15Rik	1	1	1	1	1	1	1	1
9330179D12Rik	1	1	1	1	1	1	1	2.06931
9330182L06Rik	2.89924	2.09785	1.02895	1.02652	1.18806	1.99813	1.24551	1.34184
9330182O14Rik	1	1	1.41555	1.25377	1	1	1.0839	1
9430007A20Rik	1	1	1	1	1	1	1	1
9430008C03Rik	13.4414	11.6509	5.51714	4.66714	17.1221	14.9787	9.08165	8.50487
9430014N10Rik	1	1	1	1	1.89729	1	11.5426	4.66977
9430015G10Rik	21.1029	17.8267	37.9261	37.6238	17.1891	18.1625	49.0973	44.3556
9430016H08Rik	16.8197	25.2833	29.787	23.08	26.3765	20.1657	17.1908	12.4644
9430018G01Rik	1.23988	1	2.57974	2.44713	1.21377	1	1.79737	3.42862
9430019J16Rik	1	1	1	1	1	1	1	2.04272
9430020K01Rik	6.21955	6.23021	14.5572	16.4026	6.47987	6.81684	9.34228	8.0942
9430021M05Rik	1.88023	1.30277	1	1	1.08558	1	1.0798	1.68053
9430023L20Rik	51.9436	62.8116	5.74283	4.43002	52.2367	73.7172	27.4592	29.1832
9430031J16Rik	1	1	1	1	1	1	1	1
9430032N09Rik	1	1	1	1	1	1	1.049	1
9430037G07Rik	3.61624	3.57367	9.35625	8.10237	3.79782	2.97991	5.12213	5.25922
9430038I01Rik	37.9898	34.3908	2.11232	1.38211	36.764	30.7187	10.0954	7.77174
9430041J12Rik	1.22139	1	1.06075	1	1	1	1	1.89656
9430060I03Rik	1	1.3007	2.48295	2.03882	1.33997	1.60146	2.58509	1.38623
9430069I07Rik	1	1	1	1	1	1	1	2.02711
9430076C15Rik	1.11013	1.05209	1	1	1	1	1	1.1338
9430076G02Rik	1	1	1	1.11592	1.08219	1	1	1
9430083A17Rik	3.06596	1.52816	1.04596	1.04211	2.91079	3.1128	1.61249	1.5427
9430091E24Rik	2.32731	4.1612	1.27313	1	2.77428	2.19323	2.19124	3.822
9530002B09Rik	1	4.08027	33.5809	27.8235	1	1	4.24739	1.30433
9530003J23Rik	1.45978	1.14497	1	1	1	1	1	1
9530008L14Rik	1.55655	1.78966	4.6653	2.41649	2.33918	1.72392	9.8109	3.53568
9530026F06Rik	1.45221	1	1	1	1	1	2.12737	1
9530026P05Rik	1	1	1	1	1	1	1	1.71679
9530027J09Rik	1.42043	1.59653	1	1.07926	1.89923	1.89487	2.15297	1.2554
9530036O11Rik	1	1.10811	1	1	1	1	1.79787	1.06943
9530048J24Rik	1.68528	1	1	1	1.36642	1	2.36673	1
9530051G07Rik	1.2217	1.27961	1	1	1.63224	1.24468	1.51587	1
9530052E02Rik	2.86671	1.19619	1.17074	1	2.99627	1.78483	2.03417	1.25199
9530053A07Rik	1	1	1	1	1.02155	1.03813	1	1
9530059O14Rik	1	1	1	1.03108	1	1	1	1
9530068E07Rik	31.5211	32.7306	21.9373	20.5426	41.2847	38.9109	29.9279	44.5949
9530077C05Rik	11.1158	15.8425	115.615	113.022	12.0735	14.6382	67.9598	41.1601
9530080O11Rik	3.03653	2.77543	3.96606	1.94507	3.68047	1.26361	9.34971	5.04808
9530082P21Rik	8.09966	4.73084	74.8992	76.0721	3.98073	4.43266	40.2278	20.5512
9530091C08Rik	1.12008	1.07572	1.1318	1.13583	1.36384	1.34077	1.59872	2.26435
9630013A20Rik	1.92396	1	1	1	1.08983	1.23837	1	1
9630028B13Rik	1.19433	1.32168	1	1.10991	1.67541	1	1.58137	1
9630028H03Rik	1	1	1	1	1	1	1	1
9630033F20Rik	7.85571	6.7595	4.0817	3.99306	9.10328	6.20532	7.56674	4.06863
9830001H06Rik	1.19105	1.37272	1.05898	1.07203	1.43416	1.14684	1.45248	3.55321
9830107B12Rik	1	1.13061	1	1.06941	1	1	1.04588	1.27963
9830132P13	1.31237	1.1108	1.12857	1.32389	1.12527	1.11081	1.42832	1.09488
9830147E19Rik	1.8414	1.85709	1.37296	1.46367	3.00724	2.8674	1.64543	1.58975
9830166K06Rik	1	1.28954	1	1	1.32735	1	1	1
9930005F22Rik	1.29744	1.56269	3.08122	2.12148	2.43137	1.70342	1.88983	3.71023
9930012K11Rik	1.34948	1.08264	4.16676	3.83065	1	1.41325	2.74331	1.63742
9930013L23Rik	1.04503	1.17036	1.07413	1.08488	1.02408	1	2.05514	1.1094
9930014A18Rik	1	1.02987	1.18197	1.11907	1	1.17924	1.18895	1.2302
9930021D14Rik	6.10031	7.12321	4.22966	5.88159	5.82496	4.89692	7.0642	5.5282
9930021J03Rik	21.2656	21.3354	20.1219	19.7315	24.0759	24.1215	15.9932	15.014
9930023K05Rik	1.07133	1.13493	1	1.05379	1.3051	1.20242	1.42676	1
9930104L06Rik	4.01123	5.08436	3.5256	4.17047	4.34175	5.0847	3.32295	5.14159
9930111J21Rik1	1.25509	1.32171	1.24499	1.19236	1.31826	1.4424	1.42396	2.13635
9930111J21Rik2	1	1	1	1	1	1	1	1
A030009H04Rik	54.829	60.3247	11.4072	14.0341	47.5802	50.0521	30.2526	37.3589
A130010J15Rik	6.44872	7.61419	1.22426	1.37664	5.32162	5.85348	3.98845	5.74417
A130022J15Rik	1.31102	2.37289	1.51206	1.42998	1.49891	2.32397	1.98215	1.88168
A130040M12Rik	6.46372	6.70441	15.7661	15.8092	7.72489	9.28915	31.9947	56.6088
A130049A11Rik	7.04502	6.67681	13.1721	16.2169	11.7898	8.11718	13.5768	8.23855
A130077B15Rik	23.9723	27.8163	17.5605	22.7792	24.7857	27.8186	30.0658	56.8192
A1bg	1	1	1.0791	1	1	1	1	1
A1cf	1	1.08121	1.95407	2.16531	1	1.08121	1.34245	1.05215
A230001M10Rik	1	1	1	1	1	1	1	1
A230020J21Rik	1.32296	1.20366	1.53172	1.73063	1.69076	1	3.68386	4.40058
A230028O05Rik	1.06009	1	1	1	1.06426	1.11368	1	1
A230046K03Rik	16.6552	14.6631	3.19696	3.36524	19.5955	16.356	5.96608	12.7662
A230050P20Rik	1.31554	2.09438	1.17317	1.23795	1.33744	2.19396	2.25864	11.6062
A230051G13Rik	3.15831	1.84743	1.8716	1.85985	2.69842	1.77045	3.1523	2.13793
A230056J06Rik	1.1582	1.2494	2.17205	2.43155	1.28196	2.44663	1.94654	2.40945
A230056P14Rik	1.25905	2.47021	2.49275	4.0279	1.27703	1.24506	1	2.88836
A230057D06Rik	1	1	1.996	2.17307	1	1	1.948	1
A230065H16Rik	1.68679	2.29926	1.28268	1	2.83614	6.84715	6.479	3.50318
A230070E04Rik	1	1	1	1	1.20201	1.1787	1	1
A230072C01Rik	9.55596	5.62322	4.17294	4.42828	10.23	7.28078	8.49026	9.40507
A230072E10Rik	4.02452	2.81189	1.29047	1.8743	5.09697	4.05186	2.45778	2.10237
A230073K19Rik	5.72412	6.62906	9.38774	8.68363	7.12926	6.67108	6.4527	3.42781
A230077H06Rik	1.05732	1.27108	1.23592	1.17289	1.24518	1.10844	1.80022	2.25347
A230108P19Rik	1.40652	1.70496	4.56954	5.39392	1.50719	1.51274	3.29719	1.41157
A2ld1	19.1338	23.0294	5.39049	4.48567	17.5406	10.0816	15.8921	18.2793
A2m	1	1	1	1.10504	1	1	1.55564	1.55002
A330009N23Rik	1	1	1	1	1	1	1.13922	2.84427
A330021E22Rik	6.21778	8.0161	132.342	111.325	9.26048	4.87127	71.9579	37.2328
A330023F24Rik	1	1.02948	1.02566	1.11752	1	1.17691	1.46622	1.34081
A330032B11Rik	61.5009	52.0499	5.85347	7.29286	99.3597	94.2705	29.9451	20.0647
A330035P11Rik	4.41279	5.34331	1.5108	2.35697	5.51231	4.6393	2.73258	1.90464
A330040F15Rik	1	1	1	1	1	1	1.34396	2.25716
A330041J22Rik	4.70157	2.43643	2.09384	2.93245	5.87198	1.98763	3.27154	2.15311
A330048O09Rik	1	1	1	1	1	1	1.67008	1
A330049M08Rik	2.87572	2.41938	1	1	1.93609	2.4195	1.74819	4.79622
A330049N07Rik	1	1	1.28696	1.19715	1.1864	1.4122	1.08691	1.21176
A330050B17Rik	1.2564	1.13859	1.36183	1.55243	1.19585	1.03465	1.62095	1.31151
A330050F15Rik	1	1	1	1	1	1	1	1
A330069E16Rik	667.779	562.836	114.538	123.421	1129.22	819.12	401.666	357.283
A330070K13Rik	1	1.68597	1	2.91406	1.77554	1	11.8478	9.81072
A330076C08Rik	1	1.16981	8.01986	8.85207	1	1	2.61125	3.07207
A330076H08Rik	1	1	1	1	1	1	1	1
A330093E20Rik	1	1	1	1	1.22654	1	1.07042	1.42895
A330102I10Rik	1.95708	1.68436	1	1	1	1.3422	1.36074	2.75803
A3galt2	1	1	1	1	1.10443	1	1	1
A430005L14Rik	50.8204	55.1771	197.104	195.555	61.7549	47.418	133.787	64.4789
A430033K04Rik	4.65341	3.40399	1.04359	1.07986	3.15167	3.50437	1.47521	1.32164
A430035B10Rik	2.1676	1.42478	2.77446	2.49005	3.20914	3.63386	2.52261	1.10912
A430071A18Rik	1.57297	1.4546	1.65939	1.48323	1	3.57634	1.14284	1.87014
A430078G23Rik	2.80165	2.59766	4.47604	4.01442	3.28795	3.39669	9.42171	7.08778
A430084P05Rik	1	1	1	1	1	1	1	1
A430088P11Rik	1.11238	1.1063	1.03083	1.11301	1.28045	1.49618	1.43925	1.50071
A430089I19Rik	1	1	1	1	1	1	1	1
A430090L17Rik	1.26798	1	1	1	1.09553	1.2535	1.13362	1
A430092G05Rik	1	1	1	1	1	1.09451	1	1
A430093F15Rik	1.56982	1	1	1.12277	1	1	1	1
A430105I19Rik	1.41373	1	1	1	1	1	1.03438	1.75397
A430107O13Rik	1	1	1.08184	1	1.10632	1.3135	1.66096	5.06658
A430107P09Rik	2.98947	3.38847	2.51174	2.26943	3.04572	2.8096	3.06023	5.5552
A430110N23Rik	1	1	1.06314	1.08677	1.24609	1.03628	1.42071	1.69895
A4galt	1.16475	1.15583	1	1	1.2643	1	1.90378	2.10109
A4gnt	1	1	1	1.0919	1	1	1	1
A530006G24Rik	1	1	1	1	1	1	1	1
A530013C23Rik	1	1	1	1	1	1	1	1
A530016L24Rik	1	1	1	1.09647	1	1	1	1
A530032D15Rik	1	1	1	1.07539	1	1.09457	1.19939	1.24292
A530046M15	1	1	1	1	1	1	1.23257	1.5667
A530050N04Rik	1	1.27521	1.23951	1.2194	1	1	1.19343	1
A530053G22Rik	1	1	1	1	1	1	1	1
A530054K11Rik	4.06433	3.57318	1.59203	2.10823	4.54453	4.63825	2.65262	6.88829
A530058N18Rik	1	1	1	1	1	1	1	1
A530064D06Rik	1.20576	1.09731	1.16938	1.38791	1.66014	1.29197	1.20519	1.12499
A530065N20	1	1	1	1	1	1	1	1
A530072M11Rik	1.09439	1	1.0777	1.35591	1.10095	1	2.41196	1.5734
A530088E08Rik	1	1	4.05856	4.31793	2.3593	1.46246	3.53508	4.4449
A530098C11Rik	1	1.50049	1.87113	1	1.18861	1	1.17588	1
A530099J19Rik	1	1	1.09969	1.04566	1	1	1.06038	1
A630001G21Rik	1.08982	1	1	1.33865	1	1.08496	1.2687	1
A630007B06Rik	7.16145	6.30874	3.56115	2.70211	8.63291	9.25232	14.2011	13.6738
A630010A05Rik	1	1.10377	10.4823	9.27271	1.58659	1.10378	5.70414	2.86595
A630012P03Rik	1	1	1	1	1	1	1	1
A630019I02Rik	1	1	1	1	1	1	1	1.81405
A630020A06	1.56193	1.62011	10.0203	8.13309	1.4507	1.35438	2.5877	1.51203
A630023A22Rik	1.13766	1	2.47322	1.83049	1.14722	1	8.27586	2.33801
A630033H20Rik	1.9467	1.10525	1	1.0839	1.35721	1.36867	1.16648	1.47348
A630055G03Rik	228.467	166.668	24.7278	25.5234	306.751	238.657	107.417	115.787
A630066F11Rik	3.81758	3.94567	17.358	15.0902	2.58586	1.28056	22.7384	9.10744
A630071L07Rik	1	1	1	1	1	1	1	1
A630072M18Rik	7.45434	5.72016	1.93473	2.19426	6.62411	6.42723	4.93333	6.33659
A630073D07Rik	1	1.52549	1	1	1	1	1	1
A630075F10Rik	2.97385	4.02287	5.64252	5.18192	3.61345	2.42263	6.90512	5.5678
[truncated: 21,236 more rows]
